# Supplementary material for: DNA methylation and differential gene regulation in photoreceptor cell death
Source: Cell Death Dis. 2014 Dec 4;5(12):e1558–. doi: 10.1038/cddis.2014.512 (PMC4649831; doi:10.1038/cddis.2014.512)
Supplement: Supplementary Table 1 [file cddis2014512x2.xlsx]

## Sheet: Hypermethylated in rd1
Supplementary Table 1. Farinelli et al.
List of hypermethylated genes in PN11 rd1 retina
gene	#chrom	gTSS	gTTS	NA	strand	TSS2pCenter
0610031J06Rik	chr3	88128944	88132553	0	+	-7774|-8764
0610039K10Rik	chr2	163470585	163471536	0	+	-5357
0910001L09Rik	chr5	138696709	138700622	0	+	-5425|-10919
1110038F14Rik	chr15	76778973	76781161	0	+	15106
1300018I17Rik	chr8	125766257	125778075	0	-	-26566
1520402A15Rik	chr4	115809332	115817221	0	-	21368
1700001L19Rik	chr13	68736315	68753108	0	+	12738
1700003F12Rik	chr2	154374639	154375784	0	+	-14642
1700007E06Rik	chr15	89220604	89240934	0	-	-23179|-22939
1700007I08Rik	chr2	154377511	154379012	0	+	-11770
1700011A15Rik	chr15	101278175	101284340	0	+	9995
1700012A03Rik	chr6	32000287	32008915	0	+	1608
1700013G24Rik	chr4	137009210	137011376	0	+	-1845
1700018B08Rik	chr8	124054683	124065854	0	-	3191
1700018B24Rik	chr3	48409652	48413022	0	-	-264
1700020C11Rik	chr11	3991483	3995434	0	-	8011
1700020O03Rik	chr12	87582827	87632318	0	+	-2485
1700022A21Rik	chr5	24151270	24154678	0	+	-2594
1700031M16Rik	chr15	98228875	98246564	0	+	19973
1700034E13Rik	chr18	52805873	52823385	0	+	7803
1700042G07Rik	chr4	115845976	115846902	0	+	7387
1700045I19Rik	chrX	160198071	160199261	0	-	-567
1700048O20Rik	chr9	121846392	121856132	0	+	23233|22133
1700061J05Rik	chr15	78208833	78226342	0	-	3922|11065|3922
1700066B19Rik	chr18	35886642	35890523	0	+	-1447
1700069L16Rik	chr5	114142432	114174781	0	-	3949
1810064F22Rik	chr9	22011229	22018304	0	-	-24642
2010000I03Rik	chrX	100688914	100701764	0	+	11784
2210021J22Rik	chr15	85637401	85642127	0	-	4487|4487|4487|5599|5599|5599|6907|6907|6907
2210404O07Rik	chr10	80855808	80857824	0	+	20410
2300005B03Rik	chr15	74573268	74577117	0	-	7186
2310003F16Rik	chr2	121282823	121284175	0	+	-12921
2310007B03Rik	chr1	95047931	95057447	0	-	-1597|-1675
2310007L24Rik	chr11	106236139	106238428	0	+	24948
2310021P13Rik	chr14	21526773	21542840	0	+	13449|-5179
2310035K24Rik	chr2	131036175	131039250	0	+	-2547
2310050B05Rik	chr10	80657435	80671115	0	+	15159
2310061C15Rik	chr8	119412584	119445336	0	-	-5780
2410131K14Rik	chr5	118695235	118713123	0	+	2860
2500003M10Rik	chr3	90302879	90313365	0	-	20054
2610002D18Rik	chr4	134066913	134079837	0	+	3603
2610027L16Rik	chr14	56364529	56374471	0	+	-8630
2610028H24Rik	chr10	75911825	75923963	0	+	-21016|-22510
2700062C07Rik	chr18	24629371	24636268	0	+	21871
2810021J22Rik	chr11	58680741	58697840	0	+	7909
2810408M09Rik	chr2	165315611	165318814	0	-	-1847
2810417H13Rik	chr9	65738129	65751358	0	+	-12286
2900002K06Rik	chrX	7722552	7725087	0	+	15644
4732471J01Rik	chr7	26180432	26351436	0	+	6870
4833418N02Rik	chr17	87674225	87682154	0	-	-19043
4930404I05Rik	chr16	91011493	91016748	0	+	-3920
4930404N11Rik	chr10	80826768	80828565	0	-	6833
4930432K09Rik	chr5	88254721	88275411	0	+	-25447|-25447
4930434E21Rik	chr5	150331253	150414469	0	+	-745
4930503B20Rik	chr3	146309222	146314281	0	-	-29874
4930538K18Rik	chr4	118877659	118890822	0	-	4483
4930548H24Rik	chr5	31788231	31790635	0	+	6942|-11360
4930549C01Rik	chr4	136166351	136169128	0	+	1202
4931408A02Rik	chr16	90831357	90904940	0	+	-9276
4931409K22Rik	chr5	24049251	24061287	0	-	-446|-446|18357|18357
4933403O03Rik	chr10	57692726	57694761	0	-	-1631|472|3223
4933407P14Rik	chr11	104047640	104052480	0	+	-1442|-1442
4933411G11Rik	chr5	143942695	143966747	0	+	7162
5031434O11Rik	chr3	51363678	51371036	0	+	-4103
5330439B14Rik	chr6	142563114	142574982	0	+	-1554
6030458C11Rik	chr15	12749658	12754412	0	-	2923|2923
6230400D17Rik	chr14	21521233	21522321	0	-	-8997|9631
6330406I15Rik	chr5	150214380	150234278	0	+	6173
8430408G22Rik	chr6	116600701	116602865	0	+	23819|23819
9330133O14Rik	chr8	124969167	124975222	0	-	-14706
9430041J12Rik	chr7	4025726	4072330	0	-	22330
9930023K05Rik	chr19	56536126	56561219	0	+	7908|7908|3823|3823
A130040M12Rik	chr13	62184506	62397849	0	-	7815
A130042E20Rik	chr10	75922311	75931859	0	-	982|2476
A4galt	chr15	83057152	83082204	0	-	877|920
A530013C23Rik	chr2	167516707	167522913	0	+	12
A730008H23Rik	chr1	90161402	90174132	0	-	-10167|-9065|9332
Abcf2	chr5	24071158	24083285	0	-	-22444|-22444|-3641|-3641
Abcf3	chr16	20548675	20561676	0	+	-2869
Acacb	chr5	114615526	114700767	0	+	10
Acot1	chr12	85350451	85358619	0	+	19551
Acot2	chr12	85328810	85334823	0	+	-2090
Actl6b	chr5	137994782	138010801	0	+	-17774
Actl7a	chr4	56756293	56757797	0	+	-765
Actl7b	chr4	56752876	56754297	0	-	2761
Actrt2	chr4	154040536	154041976	0	-	-528
Acyp1	chr12	86613347	86621385	0	-	10135
Adam30	chr3	97964734	97967096	0	+	-65
Adamts4	chr1	173180552	173190053	0	+	12859
Adat1	chr8	114490807	114516202	0	-	26013
Adcy4	chr14	56387928	56402856	0	-	-29697
Adipor2	chr6	119303167	119367501	0	-	7992
Adora1	chr1	136095798	136132004	0	-	5385|5381
Adprhl2	chr4	125993594	125998947	0	-	1609
Adra1b	chr11	43588107	43649834	0	-	-755
Adra2a	chr19	54119671	54123472	0	+	1487
Adrbk1	chr19	4286000	4305955	0	-	-24582
Adssl1	chr12	113858257	113879566	0	+	-27758
Aen	chr7	86040812	86053719	0	+	-2712|-2712
Afg3l1	chr8	126001761	126027815	0	+	2008|2008
Agpat6	chr8	24283417	24318925	0	-	26854
Agxt	chr1	95031852	95041998	0	+	-23998
Aicda	chr6	122503826	122514198	0	+	4038
Akap14	chrX	34690692	34708837	0	-	22930
Akr1c21	chr13	4573320	4585789	0	+	6328
Akt1	chr12	113892031	113912487	0	-	-26472|-26472
Akt1s1	chr7	52104596	52110780	0	+	5458
Aldh9a1	chr1	169280121	169298661	0	+	-7858
Aldoc	chr11	78137699	78140262	0	+	-2412
Alg14	chr3	120994734	121064929	0	+	5710
Als2cr12	chr1	58714963	58752833	0	-	-565
Ambp	chr4	62804312	62815176	0	-	16777|17832
Amot	chrX	141880966	141921589	0	-	316
Ampd1	chr3	102877936	102903643	0	+	-2690
Ang	chr14	51710751	51721682	0	+	19855|24778
Ank	chr15	27396431	27524662	0	+	7907
Ankrd13d	chr19	4270179	4283137	0	-	-1764
Ankrd36	chr11	5469686	5589340	0	+	-1436
Ankrd58	chrX	34588839	34590413	0	+	-940
Aox1	chr1	58086812	58163254	0	+	5212
Ap1g2	chr14	55717687	55725430	0	-	7628
Ap2m1	chr16	20535576	20544126	0	+	-15968
Ap3b2	chr7	88605284	88638811	0	-	2679
Apbb3	chr18	36830812	36839020	0	-	3364
Apitd1	chr4	148502457	148511709	0	-	-9035
Apoa2	chr1	173155184	173156510	0	+	-12509
Apobec1	chr6	122527809	122552462	0	-	26312|26312
Apom	chr17	35265941	35268697	0	-	-12768
Aprt	chr8	125098536	125100807	0	-	7759
Aqp2	chr15	99409486	99414976	0	+	4370
Aqp5	chr15	99421458	99425260	0	+	16342
Aqp6	chr15	99431830	99435908	0	+	26714
Arap1	chr7	108526635	108561100	0	+	-10833|-3429|5433
Arf5	chr6	28373639	28376499	0	+	5355|-11976
Arfip1	chr3	84299985	84386547	0	-	11901
Arhgap26	chr18	39152798	39535939	0	+	-5420
Arhgef3	chr14	28051224	28217090	0	+	4985
Armc10	chr5	21151801	21168410	0	+	-29952
Arsi	chr18	61071893	61077422	0	+	-14812
Art3	chr5	92760866	92843653	0	+	24431
Asb10	chr5	24038514	24046266	0	-	14575
Ash2l	chr8	26927341	26951251	0	-	-29783
Asns	chr6	7625170	7643182	0	-	2840
Ate1	chr7	137538071	137663475	0	-	7838|8269|8260
Atf5	chr7	52067625	52071028	0	-	28110|27110
Atmin	chr8	119467292	119484344	0	+	27736
Atp11c	chrX	57476466	57657156	0	-	961|961
Atp2b3	chrX	70748424	70816344	0	+	757
Atp5e	chr2	174286575	174289602	0	-	-27883
Atp5o	chr16	91925467	91931875	0	-	-22695
Atpif1	chr4	132086469	132089574	0	-	-22420
Atrx	chrX	102992955	103124711	0	-	121
AU022252	chr4	118897743	118905329	0	-	-10024
B020018G12Rik	chr1	177907906	177909247	0	-	-411
B230206H07Rik	chr7	148545076	148551009	0	-	19342
B230217C12Rik	chr11	97702093	97704357	0	+	6236
Bag4	chr8	26875010	26895681	0	-	25787
Bap1	chr14	32064674	32073115	0	+	-5555
Bat3	chr17	35272186	35284181	0	+	16257
Bat4	chr17	35258440	35261760	0	+	2511|3967
Bat5	chr17	35226235	35239932	0	+	-29694
BB014433	chr8	15041446	15046069	0	-	6687
BC005561	chr5	104937370	104951400	0	+	1388
BC018242	chr9	21742717	21753351	0	+	16345
BC022687	chr12	114047185	114054456	0	+	5243
BC037034	chr5	138700885	138705280	0	-	-3146|2348
BC048679	chr7	88639159	88643216	0	-	-1726|-1726
Bcl9	chr3	97008550	97020430	0	-	-371
Bdkrb1	chr12	106842300	106843638	0	+	-2389
Bdnf	chr2	109533719	109567200	0	+	-29987
Bex1	chrX	132748510	132750052	0	-	-1191
Bex2	chrX	132601103	132602775	0	-	-1296
Bgn	chrX	70728973	70741275	0	+	-18694
Bmp1	chr14	70874361	70920067	0	-	2852|2852
Bmp8b	chr4	122782407	122803334	0	+	-7454
Bop1	chr15	76283425	76307699	0	-	-21600
Bpi	chr2	158083976	158110267	0	+	-1810
Brd2	chr17	34248963	34257328	0	-	28781|27417
Brp44l	chr17	8476677	8490526	0	+	-29034|-29831
Brpf3	chr17	28938070	28975734	0	+	-5414
Brs3	chrX	54296250	54301935	0	+	-13037
Btk	chrX	131076879	131117679	0	-	18570
Butr1	chr11	58731558	58740467	0	+	11991
BY080835	chr9	107495397	107499406	0	-	-26215|3461
C130036L24Rik	chr1	88256148	88264539	0	+	-28229
C1qtnf5	chr9	43915327	43917269	0	+	-5540|-5514|-11015|-5476|-11015
C1qtnf9	chr14	61386970	61399705	0	+	-19022
C330016O10Rik	chr11	51456590	51464575	0	-	-8224
C4a	chr17	34946036	34960399	0	-	-12223
C85492	chr9	121890723	121905144	0	-	7100
Calm3	chr7	17500727	17509381	0	-	22146
Camk2a	chr18	61085285	61147806	0	+	-1420|5010
Capns1	chr7	30971960	30980067	0	-	-16598
Caprin1	chr2	103603101	103637235	0	-	22277|22277|21715|22277|21715
Casq1	chr1	174140024	174150026	0	-	3929
Catsper4	chr4	133767882	133783298	0	-	-24654|-24654|20303|20303
Cbln4	chr2	171861835	171868966	0	-	4737
Ccbl1	chr2	30040650	30061219	0	-	25374
Ccbp2	chr9	121807581	121820182	0	+	-15578|-16678
Ccdc117	chr11	5428890	5442220	0	-	28902
Ccdc125	chr13	101439435	101467194	0	+	5375|5375
Ccdc155	chr7	52439046	52460262	0	-	6289
Ccdc159	chr9	21731914	21740316	0	+	5542|5542
Ccdc21	chr4	133685772	133743000	0	-	3649|15644
Ccdc23	chr4	118868129	118873903	0	+	24482|24267|-27176|-27391
Ccdc40	chr11	119089885	119126526	0	+	-3234
Ccdc85b	chr19	5453162	5457549	0	-	7829|7829
Ccdc96	chr5	36827236	36830820	0	+	7950
Ccl27a	chr4	41716342	41721007	0	-	-9782|-9824|-9749|-5860
Cd163	chr6	124254668	124280543	0	+	1525|1525
Cd2	chr3	101079830	101091862	0	-	-1984|2599
Cd22	chr7	31650422	31665361	0	-	-24447|-23133
Cd2bp2	chr7	134335173	134339514	0	-	-1750
Cd300lg	chr11	101902824	101916931	0	+	-1268|-1268|-1268|-1268
Cd37	chr7	52489001	52494209	0	-	-27658
Cd4	chr6	124814710	124838227	0	-	21046
Cdc25b	chr2	131012686	131024233	0	+	-26036|-26036
Cdc42ep5	chr7	4102861	4116301	0	-	-21641
Cdca3	chr6	124780193	124783719	0	+	-15445
Cdca4	chr12	114058445	114067600	0	-	-25658
Cdhr5	chr7	148454983	148462685	0	-	-6400|-6400
Cdk14	chr5	4803384	5380251	0	-	1603
Cdk9	chr2	32561301	32568304	0	-	-2475
Cdkn1c	chr7	150644246	150646955	0	-	2365|2365
Cdkn2a	chr4	88920376	88928096	0	-	2563|-9864|3440|-8987
Cdkn2b	chr4	88952197	88956941	0	-	-26282|-25405
Cdt1	chr8	125091914	125097030	0	+	-16652
Cebpb	chr2	167514414	167515918	0	+	-2281
Cela3b	chr4	136976922	136986435	0	-	24620
Celsr3	chr9	108728650	108755300	0	+	15449|-20509
Cenpm	chr15	82064205	82074766	0	-	22788|22377|22377
Cenpn	chr8	119445639	119465403	0	+	6083
Cer1	chr4	82527654	82531055	0	-	3672
Cflar	chr1	58770129	58790071	0	+	17861|17861
Chchd1	chr14	21522248	21523639	0	+	8924|-9704
Chchd10	chr10	75398317	75400479	0	+	9444
Chchd5	chr2	128955435	128959845	0	+	3729
Chfr	chr5	110564858	110600991	0	+	28273|7373
Chmp2a	chr7	13617354	13620126	0	-	-26492
Chpf	chr1	75471145	75476046	0	-	10839|10839|13888|13888
Chpf2	chr5	24092567	24098304	0	+	12923
Chrm2	chr6	36473169	36474774	0	+	-948
Chrm4	chr2	91762345	91769986	0	+	-16122
Chst1	chr2	92439863	92455409	0	+	-13898
Chst5	chr8	114413034	114434099	0	-	3689
Cic	chr7	26067197	26079167	0	+	7863|7863|7863
Cideb	chr14	56372891	56377261	0	-	-4102
Ckap2	chr8	23278623	23296291	0	-	3745
Ckmt1	chr2	121184376	121189473	0	+	21041
Clcn4-2	chr7	7235026	7252222	0	-	-2761
Cldn14	chr16	93919275	94009082	0	-	-286
Cldn18	chr9	99591217	99617686	0	-	-265|6939|-265|6939
Cnfn	chr7	26152634	26154743	0	-	18819|18819
Cnksr1	chr4	133783956	133794314	0	-	9287
Cnn1	chr9	21903696	21913665	0	+	22858
Cnnm4	chr1	36528441	36565621	0	+	29124
Cog8	chr8	109572608	109580637	0	-	16360
Col16a1	chr4	129725083	129776520	0	+	5295
Col17a1	chr19	47720830	47766532	0	-	4495
Col28a1	chr6	7947807	8142617	0	-	4403
Col6a2	chr10	76058500	76086149	0	-	-26758
Col6a4	chr9	105892649	105999022	0	-	-21970
Col9a2	chr4	120712170	120727930	0	+	439
Cort	chr4	148499299	148500850	0	-	1824
Cox6a2	chr7	135348948	135349880	0	-	-711
Cox7a1	chr7	30969189	30971049	0	+	22002|5720
Cpn2	chr16	30256464	30267618	0	-	20368
Crct1	chr3	92818127	92819608	0	-	9788
Creb3	chr4	43575505	43579932	0	+	-6110
Crocc	chr4	140572552	140616460	0	-	-2224|4660
Cryba4	chr5	112675552	112681522	0	-	25599
Crybb1	chr5	112684840	112698602	0	+	-22281
Crygb	chr1	65126800	65128841	0	-	-10247
Crygc	chr1	65118105	65120095	0	-	-1501|-1485
Crygd	chr1	65108411	65110014	0	-	8580
Cryge	chr1	65095130	65097737	0	-	20857
Crygn	chr5	24256820	24263661	0	-	-2174
Csdc2	chr15	81767188	81781370	0	+	11489
Csl	chr10	99220338	99222292	0	-	910
Csnk1g1	chr9	65756816	65892821	0	+	6401
Csnk2b	chr17	35253139	35258392	0	-	-2463
Cstf2	chrX	130593887	130621360	0	+	-1789
Ctbs	chr3	146113456	146128735	0	+	4210
Ctdp1	chr18	80604697	80666406	0	-	7854
Ctdsp1	chr1	74438182	74443851	0	+	23411
Ctsh	chr9	89949104	89970933	0	+	2935
Ctsw	chr19	5465239	5468498	0	-	-3120
Ctsz	chr2	174252994	174264493	0	-	-2774
Ctu2	chr8	125000042	125006992	0	+	-7124
Cxcl11	chr5	92788570	92792303	0	-	29259
Cxcl17	chr7	26185071	26197905	0	-	-24343
Cxcl9	chr5	92750356	92757105	0	-	-20670
Cyb561d2	chr9	107441341	107444196	0	-	28995
Cyba	chr8	124948670	124956840	0	-	3676
Cyc1	chr15	76173952	76176364	0	+	-14721
Cym	chr3	107014212	107024650	0	-	22824
Cyp21a1	chr17	34938292	34941371	0	-	6805
Cyp2b19	chr7	27542205	27557649	0	+	-2289
Cyp2c70	chr19	40227850	40261776	0	-	4050
Cyp8b1	chr9	121823474	121825423	0	-	-2264|-1164
D030047H15Rik	chr7	4077941	4088528	0	-	6132
D10Jhu81e	chr10	77624811	77632513	0	-	6335
D14Ertd668e	chr14	59967569	59984327	0	-	5166|5166|5166
D17H6S53E	chr17	35264059	35264941	0	+	8130
D330041H03Rik	chr17	24546425	24551458	0	-	29256
D4Ertd22e	chr4	140668929	140695711	0	-	5178|5178
D5Ertd605e	chr5	148230195	148234620	0	+	12686
D730001G18Rik	chr15	74601343	74609289	0	-	-24986|-24986
D830046C22Rik	chr5	139853650	139856007	0	+	-14343|-15378
D930016D06Rik	chr5	104954753	104983229	0	+	18771
D930048N14Rik	chr11	51464455	51471182	0	+	8104
Dach2	chrX	110411864	110948700	0	+	492|492
Dapk3	chr10	80646007	80655942	0	+	3731|3475|4386
Dcaf4	chr12	84866998	84882940	0	+	3396|-2187
Dcakd	chr11	102855369	102878461	0	-	-1552
Dci	chr17	24563627	24576261	0	+	-17087
Dclre1a	chr19	56603650	56622516	0	-	-3954
Ddn	chr15	98634212	98638356	0	-	6428|7761
Ddx26b	chrX	53708015	53761019	0	+	-374
Ddx58	chr4	40150809	40186858	0	-	-2762
Dedd	chr1	173259275	173272632	0	+	1008|1008|-9452|-9452
Defb19	chr2	152401822	152406048	0	-	22244
Defb21	chr2	152398479	152400679	0	+	-29813
Defb25	chr2	152448091	152448789	0	-	-20497
Defb26	chr2	152333492	152337472	0	-	27784
Defb28	chr2	152343990	152347183	0	+	-21266
Defb29	chr2	152364449	152365777	0	-	-521
Defb30	chr14	63652923	63656683	0	-	-27528
Defb36	chr2	152430062	152438464	0	+	1770
Defb43	chr14	63630607	63636925	0	+	1452
Defb45	chr2	152418926	152422221	0	-	6071
Defb47	chr14	63616913	63619995	0	+	-12242
Defb48	chr14	63596360	63603347	0	-	25808
Des	chr1	75356918	75364290	0	+	-24614
Dffa	chr4	148478261	148494759	0	+	-24413|-24413
Dgkk	chrX	6356431	6525489	0	+	-492
Dgkz	chr2	91772983	91790505	0	-	-12038|-25253
Dhh	chr15	98723457	98728971	0	-	-18634
Dhrs1	chr14	56357858	56364521	0	-	8638
Dhrs13	chr11	77845814	77851366	0	+	-2312
Dhx34	chr7	16782569	16807381	0	-	-3749
Dirc2	chr16	35694988	35769442	0	-	7321
Dkkl1	chr7	52462895	52467253	0	-	-702
Dlk2	chr17	46434369	46440220	0	+	8917
Dmkn	chr7	31548774	31566084	0	+	11585|11585|24234|11585
Dmpk	chr7	19669197	19679167	0	+	-3442|-3442|-3442
Dmwd	chr7	19661548	19668124	0	+	-11091
Dnahc2	chr11	69234310	69362610	0	-	13914
Dnajb8	chr6	88172261	88173250	0	+	-587
Dnajc18	chr18	35830758	35862798	0	-	25291
Dnajc8	chr4	132091473	132109657	0	+	24319
Dnase1l2	chr17	24577712	24580046	0	-	668
Dnase2b	chr3	146244337	146278562	0	-	-19967|4735|5845
Dohh	chr10	80847172	80851095	0	+	11774
Dom3z	chr17	34973963	34976131	0	+	25787|25787
Dpcd	chr19	45635104	45652777	0	+	7523
Dppa3	chr6	122576441	122580289	0	+	-2333
Drd4	chr7	148477904	148480900	0	+	21619
Dsn1	chr2	156820797	156832811	0	-	5737
Dtx2	chr5	136470746	136508734	0	+	14790
Dusp19	chr2	80457370	80471818	0	+	-15396
Dusp9	chrX	70884779	70888853	0	+	601|-1414
Dux	chr10	57693398	57695423	0	-	-2293|-190|2561
Dynlt1b	chr17	6429259	6435443	0	+	-18790|-21323
Dynlt1c	chr17	6853664	6860548	0	-	20071
Dynlt1f	chr17	6853659	6860656	0	-	19963
E130304I02Rik	chr7	36587610	36623093	0	+	-1736
E230025N22Rik	chr18	36844576	36855579	0	-	-13195
E2f1	chr2	154385374	154395588	0	-	-6307
E4f1	chr17	24580723	24592256	0	-	-11542
Ebp	chrX	7762456	7770638	0	-	-13693
Ecscr	chr18	35872742	35881145	0	-	6944
Ecsit	chr9	21876689	21889826	0	-	-8988
Eef2	chr10	80639375	80645252	0	+	-2901
Efemp2	chr19	5474734	5481854	0	+	9356|9311
Efnb1	chrX	96331468	96344330	0	+	3680
Efnb3	chr11	69367594	69373739	0	-	2785
Eif2b2	chr12	86560462	86567578	0	+	2322
Eif4ebp3	chr18	36823713	36825564	0	+	-18671
Elavl3	chr9	21819449	21856467	0	-	24371
Ell3	chr2	121264762	121268337	0	-	27407
Elmo2	chr2	165116611	165142393	0	-	-21646
Elmo3	chr8	107829500	107834522	0	+	-25935
Elovl1	chr4	118100697	118105521	0	+	25062|26670|25062
Emilin2	chr17	71601515	71660305	0	-	1434
Epha8	chr4	136485333	136512731	0	-	-10735
Ephb3	chr16	21204867	21223377	0	+	-9670
Epm2aip1	chr9	111174348	111181595	0	+	4119
Epn1	chr7	5031906	5049778	0	+	4494
Ermap	chr4	118848061	118862616	0	-	-18969
Esrp2	chr8	108655082	108660874	0	-	26110
Exoc7	chr11	116149311	116168052	0	-	-1810|-1810
Extl3	chr14	65670896	65716943	0	-	-20329
F2rl3	chr8	75285778	75287784	0	+	4586
F630110N24Rik	chr10	80820314	80826780	0	+	-15084
Fahd1	chr17	24985840	24987247	0	-	29906
Fam123a	chr14	60997122	60999839	0	+	6359|6359
Fam126a	chr5	23466753	23536501	0	-	5790
Fam164b	chr10	12869449	12897829	0	-	12801
Fam164c	chr12	86629540	86640308	0	+	-1980
Fam189b	chr3	88987146	88993211	0	+	-26969
Fam46b	chr4	133036047	133043855	0	+	-6416
Fam50a	chrX	71558371	71565487	0	+	-25490
Fam54b	chr4	134081477	134088667	0	-	-25357
Fancg	chr4	43015210	43023173	0	-	-3225|-3225
Farsb	chr1	78421410	78485421	0	-	21103
Fastkd3	chr13	68721124	68731156	0	+	-2453
Fbxl15	chr19	46402673	46404936	0	+	19870
Fbxo42	chr4	140703836	140759977	0	+	2947
Fcer1g	chr1	173159702	173164480	0	-	3213
Fdps	chr3	88897509	88905867	0	-	-6640
Ffar1	chr7	31645586	31646489	0	-	-5575
Ffar3	chr7	31639348	31641197	0	-	-283
Fgfr2	chr7	137305964	137410322	0	-	6099|6099
Fhl1	chrX	54032864	54046523	0	+	680
Fhl3	chr4	124377942	124385854	0	+	-27872
Fibp	chr19	5460693	5464994	0	+	-4685
Ficd	chr5	114185790	114190616	0	+	7060
Flot2	chr11	77851442	77873934	0	+	3316|3316
Flt3	chr5	148142316	148212065	0	-	5444
Fosb	chr7	19888044	19895394	0	-	-22685
Fosl1	chr19	5447697	5455938	0	+	-17681
Foxi1	chr11	34104340	34108089	0	-	-873
Fpgs	chr2	32538128	32549695	0	-	16134
Frmd8	chr19	5850973	5875208	0	-	-2236
Fscn3	chr6	28377900	28388622	0	+	9616|-7715
Fthl17	chrX	8610611	8611459	0	+	-29569
Ftsj3	chr11	106110457	106117116	0	-	20236
Fut11	chr14	21514189	21519419	0	+	865|-17763
Fxyd1	chr7	31836697	31840675	0	-	6123|6926|6123|6926
Fxyd3	chr7	31855553	31861716	0	-	-14918
Fxyd5	chr7	31817741	31826837	0	-	19961|19457
Fxyd7	chr7	31827533	31836473	0	-	10325
Fzr1	chr10	80829623	80841115	0	-	-5717
Gabarapl2	chr8	114464617	114476480	0	+	26829
Gal3st4	chr5	138706152	138713982	0	-	-11848|-6354
Galr2	chr11	116142252	116145252	0	+	-23990
Galt	chr4	41702125	41705998	0	+	-9100
Gapdhs	chr7	31514905	31524375	0	-	12814
Gata2	chr6	88148657	88157024	0	+	-24191
Gatsl3	chr11	4118253	4122412	0	+	-18922
Gba	chr3	89006849	89012601	0	+	-7266|-7254
Gba2	chr4	43579801	43591736	0	-	-10121
Gbx1	chr5	24010243	24032666	0	-	28175
Gcc1	chr6	28366602	28371724	0	-	-3440|13891
Gcc2	chr10	57718273	57768340	0	+	25143|23040|20289
Gcfc1	chr16	91014281	91044624	0	-	-29211
Gdf3	chr6	122555420	122560089	0	-	18685
Ghrhr	chr6	55326288	55338524	0	+	-1560
Gins4	chr8	24337081	24348140	0	-	-2361
Gipr	chr7	19742473	19751476	0	-	-15028
Gjb5	chr4	127032052	127035408	0	-	-6455|-2171
Gla	chrX	131122707	131135544	0	-	705
Glul	chr1	155747074	155756844	0	+	-8089
Gm12166	chr17	8520060	8520252	0	+	14349|13552
Gm13939	chr2	109742552	109753476	0	-	-600
Gm14501	chrX	8927724	8928263	0	+	-2626
Gm1564	chr11	102526901	102543551	0	+	6063
Gm15760	chr16	20545186	20548629	0	-	2915
Gm216	chr1	74408681	74415895	0	+	-6090
Gm364	chrX	54662330	54741944	0	+	-2061
Gm4535	chr7	148592433	148593223	0	+	22082
Gm4566	chr17	71682541	71691144	0	-	-29405
Gm4902	chr14	59939801	59960167	0	-	29326
Gm4981	chr10	57697595	57699408	0	-	-6278|-4175|-1424
Gm5088	chr14	90296030	90299254	0	+	-2085
Gm5113	chr7	30954940	30965228	0	+	7753|-8529
Gm5134	chr10	75417258	75472334	0	+	28385
Gm5424	chr10	61533769	61535319	0	+	-86
Gm5635	chrX	8640215	8640948	0	+	35
Gm5643	chrX	138732047	138733780	0	+	-9379
Gm5820	chr18	39052109	39130928	0	+	9242
Gm5868	chr5	72972877	72978789	0	-	-5217
Gm6907	chr14	59999670	60012349	0	-	-22856
Gm7337	chr5	88279383	88282037	0	+	-785
Gm7534	chr4	133746718	133758919	0	-	-12270|-275
Gm826	chr2	160137136	160153230	0	-	2979
Gmip	chr8	72332585	72345769	0	+	-14937
Gnai3	chr3	107910216	107949032	0	-	4021
Gnb3	chr6	124784257	124790293	0	-	5345
Gne	chr4	44049694	44085545	0	-	8799|-2705
Golga7	chr8	24351797	24367552	0	-	-21773|-21773
Golt1b	chr6	142335762	142352378	0	+	7570
Gp5	chr16	30307778	30310865	0	-	-22879
Gpc2	chr5	138714887	138721165	0	-	-19031|-13537
Gpn1	chr5	31797133	31814000	0	+	15844|-2458
Gpr123	chr7	147020072	147063987	0	+	7240
Gpr146	chr5	139865857	139872368	0	+	-2136|-11373|-3171|-12408
Gpr162	chr6	124808462	124813935	0	-	-18297
Gpr61	chr3	107951238	107957800	0	-	-4747
Gpr77	chr7	16819933	16827680	0	-	-24048|-25871
Grin2d	chr7	53087852	53122051	0	-	155
Grina	chr15	76077236	76080334	0	+	-18890
Grm4	chr17	27559332	27640249	0	-	-645
Grp	chr18	66033147	66046233	0	+	1558
Grpel1	chr5	36807833	36816726	0	+	-11453
Grrp1	chr4	133807024	133810021	0	-	-6420
Grwd1	chr7	53080592	53086159	0	-	-12410
Gss	chr2	155388918	155418442	0	-	15134
Gtpbp6	chr5	110532995	110537216	0	-	-2567|-631|20269
Gykl1	chr18	52853343	52855247	0	+	-913
H2-DMa	chr17	34272615	34275480	0	+	-13494
H2-DMb1	chr17	34290135	34297174	0	+	4026
H2-DMb2	chr17	34282360	34288040	0	+	-3749
H2-gs10	chr17	35516561	35521619	0	+	3047
H2-Q8	chr17	35531043	35532577	0	+	17529
Hagh	chr17	24987611	25001393	0	+	-29542|-29719
Hamp	chr7	31727387	31729036	0	-	-16807
Hamp2	chr7	31707391	31709200	0	-	3029
Hist1h2aa	chr13	24026330	24026720	0	+	408
Hist1h2ba	chr13	24025641	24026025	0	-	-103
Hjurp	chr1	90155433	90174154	0	-	-10189|-9087|9310
Hnrnph2	chrX	131135824	131141593	0	+	-425
Hps1	chr19	42829685	42854466	0	-	-22683
Hs6st3	chr14	119537486	120269037	0	+	5699
Hsf1	chr15	76307874	76331402	0	+	21775
Hspbap1	chr16	35770471	35828548	0	+	-6292
Hspg2	chr4	137024717	137126545	0	+	13662
Htatip2	chr7	57014475	57029369	0	+	-20801|-20801|-20395|-20801|-20801
Htatsf1	chrX	54306791	54320359	0	+	-2496
Htr2c	chrX	143397055	143631820	0	+	1446
Hyal1	chr9	107479282	107482464	0	+	6091|-23585
Hyal2	chr9	107471493	107475109	0	+	-1698
Hyal3	chr9	107483626	107489688	0	+	10435|-19241
Ibsp	chr5	104728305	104740491	0	+	6388
Ier5l	chr2	30328160	30329719	0	-	-15437
Ifnar2	chr16	91373027	91394288	0	+	13163|13163
Ifrd2	chr9	107490048	107495369	0	+	16857|-12819
Igbp1b	chr6	138605613	138606965	0	-	-619
Igsf5	chr16	96583367	96643728	0	+	679|675|682
Il10rb	chr16	91406479	91426078	0	+	-14312|-15957
Il11ra1	chr4	41707315	41716346	0	+	-3910|-3910|-2043
Il12rb1	chr8	73332347	73345322	0	+	29344
Il17a	chr1	20720985	20724577	0	+	7926
Il17c	chr8	124945984	124947539	0	+	-14532
Il2rb	chr15	78310980	78325496	0	-	-25443
Il4i1	chr7	52091657	52096178	0	+	-7481
Il6st	chr13	113254277	113297068	0	+	5405
Inha	chr1	75503651	75506929	0	+	16766|13717|-19884|-22524
Inpp5b	chr4	124419121	124478755	0	+	13307
Ints1	chr5	140227235	140251632	0	-	24665
Ip6k2	chr9	108698324	108708663	0	+	-14877
Ippk	chr13	49516679	49558359	0	+	6437
Iqcg	chr16	33014355	33056272	0	-	-6473
Iqsec2	chrX	148578810	148659779	0	+	646
Irf7	chr7	148449087	148452300	0	-	3985
Irs4	chrX	138145540	138159760	0	-	-1552
Iscu	chr5	114222820	114228291	0	+	-5620
Isg20	chr7	86059120	86065282	0	+	15596|15126
Itga9	chr9	118620809	118810121	0	+	262
Itgb1bp3	chr10	80660914	80664782	0	-	-22506
Itih1	chr14	31742365	31756475	0	-	7257
Itih3	chr14	31721759	31736773	0	-	26959
Itih4	chr14	31699677	31715169	0	+	5331|5331
Jakmip1	chr5	37442095	37516537	0	+	2135
Jph4	chr14	55730136	55734274	0	-	-1216|-2057
Kars	chr8	114517339	114535205	0	-	7010|7010
Kcna6	chr6	126658347	126690692	0	-	-2834
Kcna7	chr7	52661329	52666752	0	+	28713|-3150
Kcnb2	chr1	15302532	15704295	0	+	-733
Kcne1l	chrX	138739295	138740741	0	-	685
Kcnh5	chr12	75998203	76278319	0	-	4361
Kcnj14	chr7	53071836	53080117	0	-	-6368
Kcnj8	chr6	142513458	142519876	0	-	3835
Kcnrg	chr14	62226318	62230753	0	+	8846|8821
Kcns1	chr2	163989354	163996849	0	-	14828
Kctd17	chr15	78259057	78269733	0	+	28793
Kctd20	chr17	29090160	29104882	0	+	6403
Kctd7	chr5	130620757	130631678	0	+	-2369
Kdelr1	chr7	53128209	53139096	0	+	6003
Kdm1a	chr4	136106449	136158638	0	-	6511
Kif12	chr4	62826670	62833165	0	-	-1212|-157
Kif3a	chr11	53380880	53417746	0	+	10686|-16617
Klb	chr5	65739649	65775242	0	+	-288
Klhdc7a	chr4	139518087	139523941	0	-	-2172|4113
Klhdc8a	chr1	134195202	134203934	0	+	4865
Klhl21	chr4	151382999	151391786	0	+	16784
Klhl34	chrX	154256366	154258301	0	+	-878|-1785
Kprp	chr3	92626995	92631169	0	-	-2472
Krt13	chr11	99978909	99982809	0	-	-26445
Krt32	chr11	99942376	99949429	0	-	6935
Krt33a	chr11	99872512	99877526	0	-	1006
Krt35	chr11	99953505	99957538	0	-	-1174
Krt36	chr11	99963328	99966940	0	-	-10576
Krt7	chr15	101242833	101258236	0	+	-25347
Krt72-ps	chr15	101606990	101616889	0	-	-638
Krt74	chr15	101584689	101593935	0	-	22316
Krt81	chr15	101289492	101294196	0	-	-26016
Krt83	chr15	101261920	101269235	0	-	-1055
Krtap17-1	chr11	99854547	99855308	0	-	23224
Lage3	chrX	71597500	71598957	0	-	-15096
Lamc3	chr2	31742800	31802055	0	+	5537
Lap3	chr5	45884612	45903930	0	+	-1975
Lce1a2	chr3	92472534	92474237	0	-	19490
Lce1c	chr3	92483168	92484840	0	+	-10559
Lce1d	chr3	92489420	92491132	0	-	2595
Lce1e	chr3	92511321	92512996	0	-	-19269
Lce1l	chr3	92653870	92655208	0	-	-26511
Lce1m	chr3	92821728	92822982	0	-	6414
Lefty1	chr1	182865169	182868532	0	+	29258|28162
Lefty2	chr1	182823249	182829233	0	+	-12662|-13758
Leng8	chr7	4088657	4099775	0	+	-6003
Leng9	chr7	4099784	4101474	0	-	-6814
Lepre1	chr4	118906433	118921582	0	+	11128|10214|10214
Leprel2	chr6	124791112	124807705	0	-	-12067
Lgi3	chr14	70930627	70938130	0	+	7708
Lgi4	chr7	31844953	31855954	0	+	-1845
Lgr4	chr2	109757803	109854414	0	+	4927
Lgr5	chr10	114887369	115024836	0	-	6450
Lgsn	chr1	31233279	31261570	0	+	2
Lif	chr11	4167097	4172517	0	+	29922|20395
Lin7b	chr7	52623260	52625934	0	-	6682
Lin7c	chr2	109731034	109741093	0	+	-21842
Lipe	chr7	26164545	26175125	0	-	-1563|-7444
Lman2l	chr1	36480030	36502084	0	-	-2767
Lmln	chr16	33062606	33125745	0	+	12807
Lpar2	chr8	72346463	72355001	0	+	-1059
Lrg1	chr17	56259100	56261369	0	-	3231
Lrig3	chr10	125403274	125452415	0	+	2072
Lrp1	chr10	126975213	127058204	0	-	-27392
Lrrc15	chr16	30269387	30283340	0	-	4646
Lrrc29	chr8	107836239	107850176	0	-	5259|28419
Lrrk2	chr15	91503654	91646555	0	+	-15837
Lsm1	chr8	26896062	26914447	0	+	-25406
Lsm10	chr4	125773896	125775827	0	+	-1741|-1741
Ltb4r1	chr14	56384798	56387329	0	+	11639
Ltb4r2	chr14	56380760	56381843	0	+	7601
Ltf	chr9	110921795	110945270	0	+	-2777
Ltv1	chr10	12898443	12912943	0	-	-2313
Ly6d	chr15	74592485	74593997	0	-	-9694
Ly6g5b	chr17	35250889	35252345	0	-	3584
Ly6g5c	chr17	35245244	35248898	0	+	-10685
Lynx1	chr15	74578285	74583409	0	-	894
Lypd2	chr15	74562681	74564743	0	-	19560
Lysmd1	chr3	94938098	94943441	0	+	-264|-353
Lzts1	chr8	71659402	71664852	0	-	2600
Mafk	chr5	140267489	140278606	0	+	-8808
Mag	chr7	31684201	31699851	0	-	12378
Maoa	chrX	16196823	16264938	0	+	338
Masp1	chr16	23451857	23520663	0	-	-2310
Mavs	chr2	131059873	131073760	0	+	21151
Mbd2	chr18	70727945	70785785	0	+	3138
Mbd3	chr10	79855285	79862224	0	-	15298
Mc3r	chr2	172073991	172076614	0	+	-816
Mc5r	chr18	68497256	68499365	0	+	-1265
Mcam	chr9	43942740	43950809	0	+	21873
Mcart1	chr4	45408795	45421638	0	-	-9005
Mcfd2	chr17	87653782	87665287	0	-	-2176|-2176
Mcm3ap	chr10	75931715	75978602	0	+	-1126|-2620
Mdfic	chr6	15670660	15752169	0	+	-19677
Mdk	chr2	91769978	91771856	0	-	6611|6517|6028
Med28	chr5	45911467	45920523	0	+	24880
Med8	chr4	118081941	118088387	0	+	6306|6306
Megf6	chr4	153544821	153649830	0	+	25190
Mest	chr6	30688062	30698457	0	+	408
Mex3d	chr10	79843099	79850396	0	-	27126
Mfap1a	chr2	121318416	121332392	0	-	-4046
Mfap1b	chr2	121287401	121299759	0	-	-4015|28587
Mfn1	chr3	32428403	32478147	0	+	26601
Mfrp	chr9	43909852	43917269	0	+	-11015|-11015
Mgat3	chr15	80004150	80045949	0	+	-1716
Mios	chr6	8159226	8186271	0	+	12206
Mipep	chr14	61403402	61522450	0	+	-2590
Mir138-2	chr8	96848210	96848281	0	+	6815
Mir139	chr7	108623889	108623957	0	+	22358|8587
Mir187	chr18	24587610	24587671	0	-	5879|19829
Mir1964	chr7	30558312	30558394	0	+	-3678
Mir26a-1	chr9	118940913	118941003	0	+	-17074
Mir26b	chr1	74440883	74440968	0	+	26112
Mir296	chr2	174092547	174092626	0	-	19368|27546|29933
Mir298	chr2	174093004	174093086	0	-	18908|27086|29473
Mir322	chrX	50407433	50407526	0	-	16436
Mir328	chr8	107832263	107832360	0	-	23075
Mir335	chr6	30691298	30691395	0	+	3644
Mir339	chr5	139845603	139845699	0	-	22294|23329
Mir351	chrX	50406431	50406530	0	-	17432
Mir370	chr12	110856467	110856546	0	+	24569
Mir450-1	chrX	50401331	50401421	0	-	22541
Mir450-2	chrX	50401475	50401544	0	-	22418
Mir450b	chrX	50401173	50401255	0	-	22707
Mir499	chr2	155448615	155448694	0	+	15039
Mir503	chrX	50407161	50407231	0	-	16731
Mir505	chrX	57647578	57647667	0	-	10450
Mir542	chrX	50402579	50402664	0	-	21298
Mir568	chr16	43640767	43640850	0	+	22155
Mir671	chr5	24097931	24098028	0	+	18287
Mir697	chr4	124408937	124409046	0	+	3123
Mir698	chr4	124421024	124421132	0	+	15210
Mir704	chr6	47753574	47753651	0	-	17570
Mir707	chr7	52105068	52105141	0	+	5930
Mir7-2	chr7	86033162	86033258	0	+	-10362
Mir720	chr3	88920530	88920594	0	-	-21367
Mir873	chr4	36615544	36615619	0	-	-22466
Mir876	chr4	36592405	36592486	0	-	667
Mlh1	chr9	111130731	111174112	0	-	-3883
Mlh3	chr12	86575469	86611514	0	-	20006
Mll2	chr15	98662101	98701614	0	-	8723
Mmp11	chr10	75385968	75395208	0	-	-6335
Mobp	chr9	120058859	120085209	0	+	399|399|399
Mogat1	chr1	78507634	78534748	0	+	1110
Morc2b	chr17	33272534	33276628	0	-	-1205
Morn1	chr4	154460685	154519616	0	+	-6766
Mospd3	chr5	138037874	138042268	0	-	-29712
Mpeg1	chr19	12535268	12539775	0	+	-142
Mphosph6	chr8	120315544	120325829	0	-	4599
Mpp3	chr11	101860966	101888269	0	-	15823
Mpped1	chr15	83610452	83688904	0	+	-1792
Mpst	chr15	78237230	78244438	0	+	6966|6877|7269
Mpzl2	chr9	44850426	44862126	0	+	-4926
Mpzl3	chr9	44863299	44882971	0	+	7947|7918
Mrc1	chr2	14151040	14253649	0	+	-440
Mrpl18	chr17	13104220	13108957	0	-	-6829
Mrpl43	chr19	45079503	45080932	0	-	-18772
Mrps6	chr16	92058580	92112472	0	+	20164
Msmp	chr4	43596087	43597366	0	-	-15751
Mtag2	chr7	52622602	52623318	0	+	-10014
Mtrr	chr13	68699656	68720998	0	-	2579
Mustn1	chr14	31692442	31694796	0	+	-1904
Mvd	chr8	124957495	124967322	0	-	-6806|-6806
Myh7b	chr2	155436947	155460043	0	+	3371
Myh8	chr11	67090625	67122135	0	+	-2824
Myom2	chr8	15057652	15133419	0	+	4896
Mypn	chr10	62578542	62666700	0	-	-11321
Naaa	chr5	92686685	92707207	0	-	29228|29228
Napepld	chr5	21168720	21207163	0	-	-25410
Nat6	chr9	107482500	107486379	0	+	9309|-20367
Nckipsd	chr9	108710710	108720697	0	+	-2491
Ncl	chr1	88241293	88256030	0	-	28347
Ndrg3	chr2	156753077	156817847	0	-	20701|20701
Ndst2	chr14	21542951	21553784	0	-	-21832
Ndufa4l2	chr10	126951994	126954210	0	+	-24750
Ndufb11	chrX	20192451	20194690	0	-	183
Ndufb6	chr4	40217695	40226401	0	-	-2553
Ndufs2	chr1	173164990	173177243	0	-	-9550
Neat1	chr19	5842301	5845478	0	-	27494
Necab3	chr2	154370140	154384589	0	-	4692
Necap2	chr4	140622427	140634260	0	-	-20024
Nek3	chr8	23238757	23272966	0	-	27070|23129
Nek4	chr14	31764673	31800587	0	+	941
Nek8	chr11	77979607	77990168	0	-	-5519
Nfkb2	chr19	46379226	46386578	0	+	-3577|-2384|-2619
Nfkbiz	chr16	55811490	55822251	0	-	21946|5443|5443
Nfxl1	chr5	72904542	72950884	0	-	22688
Ngdn	chr14	55634290	55642972	0	+	28461|23741
Nhlrc2	chr19	56622750	56673336	0	+	4188
Nhp2	chr11	51433274	51437216	0	+	-23077
Nip7	chr8	109580776	109584826	0	+	-16221|-16221|-16221
Nit1	chr1	173272367	173275776	0	-	-17509|-17509|-7049|-7049
Nmb	chr7	88047114	88049957	0	-	7537
Nmt1	chr11	102889875	102927419	0	+	12966
Nmur1	chr1	88282899	88284716	0	-	-339
Nos1ap	chr1	172257344	172487241	0	-	2264
Npepl1	chr2	173935851	173948201	0	+	-10890
Nphs2	chr1	158240865	158258166	0	+	8879
Nprl2	chr9	107444539	107448037	0	+	-28652
Nr1i3	chr1	173144100	173148975	0	+	-23593
Nr4a2	chr2	56959637	56976414	0	-	1281|10246
Nras	chr3	102862207	102871837	0	+	-18419
Nrbp2	chr15	75916023	75920443	0	-	-19584
Nsmce4a	chr7	137676040	137690895	0	-	-19582
Nuak2	chr1	134212714	134230065	0	+	22377
Nudt11	chrX	5624624	5631869	0	+	-1302
Nup35	chr2	80479420	80500228	0	+	6654|6202
Nup62	chr7	52071789	52086176	0	+	-27349
Nup62-il4i1	chr7	52071739	52096171	0	+	-27399
Nup93	chr8	96738500	96838966	0	+	-2011
Nxf3	chrX	132606637	132619794	0	-	-18315
Nxph4	chr10	126962528	126971615	0	-	5129
Obsl1	chr1	75482399	75503027	0	-	-16142|-13093|20508|23148
Odz3	chr8	49311018	49760044	0	-	-69|-69
Olfr1034	chr2	85886600	85887622	0	+	-24191
Olfr1036	chr2	85914860	85915873	0	+	4069
Olfr1037	chr2	85924886	85926011	0	-	-15220
Olfr1394	chr11	48973517	48974456	0	+	11502
Olfr1395	chr11	48961760	48962714	0	+	-255
Olfr1431	chr19	12284057	12284996	0	+	-2692
Olfr215	chr6	116532029	116532962	0	-	-237
Olfr257	chr15	98143019	98143979	0	-	26403
Olfr262	chr19	12315210	12316149	0	-	-29400
Olfr283	chr15	98208609	98209539	0	-	-637
Olfr284	chr15	98170452	98171370	0	-	-988
Olfr285	chr15	98143019	98143979	0	-	26403
Olfr311	chr11	58654617	58655543	0	+	-18215
Olfr312	chr11	58644657	58645583	0	+	-28175
Olfr455	chr6	42488066	42489019	0	-	374
Olfr464	chr11	87727421	87728505	0	-	314
Olfr522	chr7	147347908	147348847	0	-	13823
Olfr523	chr7	147362002	147362956	0	+	-668
Olfr524	chr7	147387710	147388667	0	-	-25997
Olfr53	chr7	147837879	147838818	0	+	-1738
Olfr539	chr7	147853187	147854147	0	+	13570
Olfr566	chr7	110004834	110005785	0	-	20341
Olfr568	chr7	110025635	110026577	0	+	-491
Olfr569	chr7	110035720	110036665	0	-	-10539
Olfr570	chr7	110048882	110049821	0	+	22756
Olfr571	chr7	110057382	110058351	0	-	25312
Olfr572	chr7	110076143	110077098	0	+	-7520
Olfr574	chr7	110096980	110098021	0	+	13317
Olfr575	chr7	110103179	110104134	0	-	-20471
Olfr576	chr7	110113615	110114554	0	+	29952
Olfr591	chr7	110321204	110322149	0	-	13383
Olfr592	chr7	110335116	110336055	0	+	-416
Olfr593	chr7	110360375	110361359	0	+	24843
Olfr596	chr7	110458236	110459175	0	+	-28852
Olfr597	chr7	110468926	110469874	0	+	-18162
Olfr598	chr7	110477001	110477961	0	+	-10087
Olfr599	chr7	110486569	110487517	0	+	-519
Olfr600	chr7	110494497	110495440	0	-	-8352
Olfr601	chr7	110506738	110507727	0	-	-20639
Olfr61	chr7	147823601	147824537	0	+	-16016
Olfr635	chr7	111127689	111128654	0	+	-720|-24797
Olfr638	chr7	111151772	111152738	0	+	23363|-714
Olfr639	chr7	111160263	111161214	0	-	-8728
Olfr640	chr7	111169886	111170830	0	-	-18344
Olfr653	chr7	111728137	111729182	0	+	-16911
Olfr654	chr7	111736268	111737294	0	+	-8780
Olfr655	chr7	111744767	111745693	0	-	-645
Olfr656	chr7	111766170	111767160	0	+	21122
Olfr689	chr7	112462519	112463482	0	+	-23660
Olfr690	chr7	112477730	112478792	0	-	7387
Olfr691	chr7	112485259	112486228	0	-	-49
Olfr750	chr14	51689985	51691117	0	-	-221
Osbpl8	chr10	110601857	110734303	0	+	7963|7963
Osm	chr11	4136787	4141027	0	+	-388
Osta	chr16	32475663	32487965	0	-	11037
Ostm1	chr10	42398722	42422261	0	+	14953
Otog	chr7	53496356	53566804	0	+	4359
Oxct2b	chr4	122793490	122795243	0	+	3629
Oxr1	chr15	41279027	41692593	0	+	-2346
P2rx3	chr2	84836708	84875991	0	-	5175
P2ry2	chr7	108145085	108160505	0	-	-13339
Pabpc2	chr18	39933150	39935736	0	+	-1093
Pafah1b3	chr7	26080067	26082974	0	-	-23640
Paics	chr5	77380435	77396531	0	+	-25061
Pan3	chr5	148242155	148360077	0	+	24646
Paqr7	chr4	134052892	134064725	0	+	-10418
Pard6b	chr2	167906503	167926702	0	+	-17606
Park7	chr4	150271241	150284030	0	-	10665
Parp10	chr15	76063426	76073870	0	-	22256|22256
Pax4	chr6	28392334	28399340	0	-	-13725|-13725|-13725
Pbx4	chr8	72356602	72396191	0	+	9080
Pcdh12	chr18	38426745	38444055	0	-	-1720
Pcdh19	chrX	130117399	130223532	0	-	-2653|-2653
Pcdhb10	chr18	37571327	37574168	0	+	-25233
Pcdhb2	chr18	37454493	37457268	0	+	-1378
Pcdhb3	chr18	37460452	37464239	0	+	4581
Pcdhb4	chr18	37467108	37470827	0	+	11237
Pcdhb5	chr18	37480034	37483567	0	+	24163
Pcdhga8	chr18	37885359	38001526	0	+	3957|-1570|-7621
Pcdhga9	chr18	37896589	38001517	0	+	15187|9660|3609|-26281
Pcdhgb5	chr18	37890807	38001524	0	+	9405|3878|-2173
Pcnt	chr10	75813998	75905657	0	-	27184|28678
Pde2a	chr7	108599765	108661340	0	+	-1766|-1710|-15537|-15481
Pdf	chr8	109570194	109572514	0	-	24483
Pdha2	chr3	140872967	140875319	0	-	-1312
Pdia4	chr6	47746139	47763511	0	-	7710
Pea15a	chr1	174126859	174136912	0	-	17043
Pecr	chr1	72305748	72330888	0	-	15198
Peg13	chr15	72636029	72640754	0	-	-460
Peli3	chr19	4931854	4943092	0	-	-29893
Peo1	chr19	45081047	45087252	0	+	18887
Pex10	chr4	154441138	154446515	0	+	-26313
Pex14	chr4	148334643	148473921	0	-	28753
Pfdn2	chr1	173275829	173288301	0	+	17562|7102
Pfkfb4	chr9	108893946	108934739	0	+	29894
Pgp	chr17	24607417	24608541	0	+	26703
Phf13	chr4	151363739	151370288	0	-	-4073
Phf7	chr14	32050881	32064404	0	-	5825
Phkg2	chr7	134716861	134726821	0	+	-18971
Pias4	chr10	80616715	80630465	0	-	11811
Pigo	chr4	43030509	43038628	0	-	-18680
Pigs	chr11	78141923	78156278	0	+	1812
Pip5k1a	chr3	94863519	94910780	0	-	27582
Pirt	chr11	66725492	66742202	0	+	461
Pkdrej	chr15	85645105	85652163	0	-	-5549|-4437|-3129
Pkig	chr2	163484121	163551894	0	+	8179|8179|8251|8179
Pkn3	chr2	29934285	29946539	0	+	-413
Pla2g15	chr8	108674298	108688615	0	+	-12686
Pla2g2a	chr4	138387790	138391104	0	+	-306|-325|-2741|-2760
Pla2g5	chr4	138355161	138375172	0	-	12924|-28853|15359
Plagl1	chr10	12810593	12851501	0	+	341
Plagl2	chr2	153053504	153067094	0	-	-9163
Plcxd1	chr5	110528987	110534969	0	+	-5662|-5072|-7598|-7008|-28498|-27908
Plin4	chr17	56240013	56249225	0	-	15375
Plin5	chr17	56251023	56256721	0	-	7879|7629
Plxna3	chrX	71574404	71590028	0	+	-9457
Pnck	chrX	70901332	70905167	0	-	-20989|-18974
Pnkp	chr7	52112550	52118299	0	+	13412
Pnldc1	chr17	13081767	13102866	0	-	-738
Pnma5	chrX	70279326	70282442	0	-	2385
Pnmal1	chr7	17545143	17547669	0	+	13616
Pnmal2	chr7	17530030	17532427	0	+	-1497
Pofut1	chr2	153083217	153095985	0	+	25286|9336
Polg	chr7	86594268	86611159	0	-	5076
Poll	chr19	45626765	45635033	0	-	-7452
Polr1b	chr2	128926731	128952330	0	+	-24975
Polr2l	chr7	148657758	148661052	0	-	-15930
Polr3h	chr15	81745459	81756643	0	-	-944
Polrmt	chr10	79198869	79209326	0	-	-22019
Pomgnt1	chr4	115823122	115832449	0	+	-15467|-15467
Porcn	chrX	7770975	7783651	0	-	-26706|-26706|-26706|-26706
Ppat	chr5	77342273	77380603	0	-	24893
Ppfia3	chr7	52594495	52622389	0	-	10227
Ppie	chr4	122804367	122817184	0	-	-27323
Ppip5k1	chr2	121136296	121176749	0	-	-13414
Ppm1n	chr7	19862155	19865398	0	-	7311
Ppp2r5a	chr1	193175859	193220920	0	-	7896
Prmt3	chr7	57033727	57113635	0	+	-1549
Prmt5	chr14	55126018	55136307	0	-	6188
Proca1	chr11	78006893	78019265	0	+	22244
Prok1	chr3	107038448	107042625	0	-	4849
Prokr1	chr6	87528585	87540695	0	-	-2265
Prps1l1	chr12	35669432	35671108	0	+	-920
Prr14	chr7	134615127	134620272	0	+	27119
Prr15	chr6	54277005	54280194	0	+	-2162
Prr18	chr17	8533603	8536977	0	+	27892|27559|27095|26762
Prr19	chr7	26086377	26089152	0	+	27043
Prss39	chr1	34555274	34559907	0	+	319
Psapl1	chr5	36546669	36549216	0	+	2074
Psd	chr19	46386576	46401646	0	-	-18843
Psma6	chr12	56499811	56519446	0	+	-21765
Psmb8	chr17	34335139	34338399	0	+	12739
Psmb9	chr17	34319043	34324275	0	-	-1875
Psmc5	chr11	106117498	106124426	0	+	-19854
Psmd4	chr3	94836626	94846467	0	-	22472
Psmg3	chr5	140299547	140302797	0	-	-26500
Ptov1	chr7	52118437	52125158	0	-	-26020
Puf60	chr15	75900613	75911300	0	-	-10441|-10517|-10517
Pvrl1	chr9	43552658	43615544	0	+	5163
Pwp2	chr10	77633654	77647894	0	-	-9046
Pxt1	chr17	29070930	29079207	0	-	4550
Pycr2	chr1	182834404	182838218	0	+	-1507|-2603
Pyroxd2	chr19	42800347	42827265	0	-	4518
Qpctl	chr7	19725565	19734545	0	-	1903
Rab34	chr11	78001928	78005695	0	+	17279|17600
Rab3d	chr9	21711954	21722565	0	-	3807
Rad17	chr13	101387118	101421014	0	-	13046|13046
Rassf1	chr9	107456986	107464591	0	+	-16205
Rassf6	chr5	91032101	91069513	0	-	3044
Rbak	chr5	143933867	143942422	0	-	-6889|-6889
Rbm10	chrX	20194628	20228031	0	+	-245|11|11
Rbm3	chrX	7719481	7722928	0	-	-16020|-16020|-16020|-16020
Rbmx	chrX	54639206	54646213	0	-	18178|18178|18178
Recql	chr6	142310419	142335607	0	-	-7415
Reep4	chr14	70945429	70948739	0	+	22510
Rem1	chr2	152452743	152460927	0	+	24451
Rer1	chr4	154448220	154460406	0	-	7045
Rfc1	chr5	65653090	65726878	0	-	13059
Rffl	chr11	82617321	82684712	0	-	1277|1277|1743|1277
Rgp1	chr4	43591606	43600359	0	+	9991
Rhebl1	chr15	98708191	98711845	0	-	-1508
Rhox2a	chrX	34784986	34789685	0	+	-20333
Rhox2b	chrX	34826611	34831313	0	+	21292
Rhox2e	chrX	34784986	34831309	0	+	-20333
Rhox2g	chrX	35053618	35057977	0	-	7788
Rhox3a	chrX	34789913	34798971	0	+	-15406
Rhox3e	chrX	34794872	34798791	0	+	-10447
Rhox3g-ps	chrX	35037940	35042776	0	-	22989
Rhox4a	chrX	34805369	34810130	0	+	50
Ribc2	chr15	84962528	84974999	0	+	-4835
Rmnd5b	chr11	51437174	51449398	0	-	6953
Rnase11	chr14	51669191	51669770	0	-	21126
Rnase12	chr14	51676457	51676895	0	-	14001
Rnase13	chr14	52541834	52542448	0	-	-28120|-638
Rnase4	chr14	51710751	51725826	0	+	19855|24778
Rnase9	chr14	51658133	51661542	0	-	29354
Rnasen	chr15	12754569	12865046	0	+	-2766|-2766
Rnf14	chr18	38456458	38477501	0	+	14123|13953|13953
Rnf166	chr8	124990046	124999964	0	-	7202
Rnf26	chr9	43918863	43921134	0	-	-267
Rnft2	chr5	118640744	118695034	0	-	-2659|-2495
Rnps1	chr17	24551619	24562842	0	+	-29095|-29095|-29095
Rpl10l	chr12	67384367	67385388	0	-	-167
Rpl23a	chr11	77994436	77997086	0	-	-12437
Rpl35a	chr16	33056567	33060274	0	+	6768|6739|6800
Rpl36a	chrX	131120192	131122599	0	+	-16057
Rprl1	chr6	69276676	69277511	0	-	-1809
Rps4y2	chr6	148303177	148304118	0	+	-454
Rpsa	chr9	120036883	120041487	0	+	-21577
Rtn1	chr12	73312738	73337711	0	-	4193
Rtn2	chr7	19876447	19881508	0	+	3738|-4694
Runx1	chr16	92601710	92826311	0	-	3172|3172
Rusc1	chr3	88887900	88897285	0	-	1942|5274|1942
Ryr1	chr7	29788358	29910170	0	-	4627
S100a1	chr3	90314955	90318252	0	-	15167
S100a13	chr3	90318681	90328503	0	+	-14738
S100a14	chr3	90330770	90332755	0	+	-2649|-2649|-2649
S100a16	chr3	90345144	90347073	0	+	11725
Sap130	chr18	31794036	31882715	0	+	4656
Sart3	chr5	114192454	114221658	0	-	6782
Sbf1	chr15	89118667	89145742	0	-	20924|20924|21765|21765
Sbsn	chr7	31536489	31541153	0	+	-700|-700
Scnm1	chr3	94933641	94937934	0	-	428|428
Scrib	chr15	75877615	75900160	0	-	699
Sct	chr7	148464236	148465030	0	-	-8745
Scx	chr15	76287867	76289898	0	+	1768
Sdad1	chr5	92713035	92739050	0	-	-2615
Sec24c	chr14	21493542	21514072	0	+	-19782|-19782
Sec62	chr3	30691797	30720185	0	+	5290
Sele	chr1	165978364	165987808	0	+	-6010
Sell	chr1	165992206	166010915	0	+	7832|7832
Sema3b	chr9	107500445	107511572	0	-	-8705|-4866
Sema4g	chr19	45063833	45077885	0	+	1673
Sema6b	chr17	56262507	56279766	0	-	-15166|-8675
Sema6c	chr3	94968295	94977238	0	+	29933
Sept3	chr15	82105364	82124872	0	+	7810
Serf2	chr2	121274963	121279162	0	+	-20781
Serinc3	chr2	163449008	163470879	0	-	5063
Serinc4	chr2	121276913	121282500	0	-	13244
Serpina1e	chr12	105185141	105195107	0	-	2659
Serpinb6b	chr13	33057381	33070906	0	+	1374
Sesn2	chr4	132048721	132066371	0	-	783
Set	chr2	29917562	29927314	0	+	-17136
Setd7	chr3	51319239	51364745	0	-	3036
Sf3a3	chr4	124392104	124409666	0	+	-13710
Sft2d1	chr17	8503967	8520307	0	+	-1744|-2541
Sftpc	chr14	70920750	70923888	0	-	-969
Sgol2	chr1	58052817	58083121	0	+	-28783
Sgsm2	chr11	74662765	74710582	0	-	697|3184
Sh2d3c	chr2	32576591	32610514	0	+	10762
Sh3d19	chr3	85888355	85934443	0	+	-663
Shmt2	chr10	126954194	126959491	0	-	17253
Siah2	chr3	58478870	58496310	0	-	7200
Sigmar1	chr4	41685368	41688186	0	-	23039
Sik1	chr17	31981194	31992737	0	-	-5663
Siva1	chr12	113883038	113887363	0	+	-2977|-2977
Slc11a1	chr1	74421776	74432625	0	+	7005
Slc12a3	chr8	96853107	96890119	0	+	11712
Slc13a3	chr2	165230794	165298697	0	-	18270
Slc17a1	chr13	23962141	23987598	0	+	-816|-816
Slc17a4	chr13	23989757	24006876	0	-	19046
Slc22a18	chr7	150661020	150685237	0	+	11700|10339
Slc25a45	chr19	5878465	5885768	0	+	5493
Slc25a46	chr18	31739821	31769556	0	-	19824
Slc25a5	chrX	34335646	34338801	0	+	143
Slc26a6	chr9	108756373	108815380	0	+	7214
Slc2a10	chr2	165329477	165345411	0	+	12510
Slc30a10	chr1	187278726	187292640	0	+	-2238
Slc35a4	chr18	36838868	36843516	0	+	-3516|-3516
Slc35c2	chr2	165102055	165113327	0	-	7420
Slc4a1ap	chr5	31829367	31856411	0	+	29776
Slc5a3	chr16	92058566	92087718	0	+	20150
Slc7a2	chr8	41947746	42007424	0	+	6946|6920
Slc7a6	chr8	108692774	108722604	0	+	5790
Slc9a10	chr16	45535421	45607114	0	+	1407
Slurp1	chr15	74557073	74558456	0	-	25847
Smap2	chr4	120640921	120689852	0	-	21879
Smarcb1	chr10	75359513	75384359	0	-	4514|4514
Smarcd2	chr11	106124484	106134286	0	-	3066|8406
Smarcd3	chr5	24098439	24107820	0	-	-28176
Smc1b	chr15	84895118	84962387	0	-	4976
Smg5	chr3	88140181	88166259	0	+	3463|2473
Smg6	chr11	74739373	74977950	0	+	28094|25607|-4302
Smox	chr2	131317597	131350919	0	+	-28716|-28716|-28716|-28716|-28716|-28716|-28716|-28716|-28716
Smpdl3b	chr4	132288880	132313086	0	-	-23515
Snai3	chr8	124978105	124984592	0	-	-24076|22574
Snora20	chr17	13115722	13115783	0	+	13594
Snora62	chr9	120039551	120039679	0	+	-18909
Snord37	chr10	80641705	80641757	0	+	-571
Snord4a	chr11	77995188	77995258	0	-	-10609
Snord61	chrX	54644624	54644686	0	-	19705
Snord91a	chr11	74718947	74719006	0	+	7668|5181|-24728
Snrnp70	chr7	52631823	52651017	0	-	-18401|13462
Snrpd2	chr7	19735186	19738075	0	+	-1262
Socs5	chr17	87507018	87536925	0	+	-27065
Spag5	chr11	78115092	78135955	0	+	-25019
Spatc1	chr15	76098518	76123002	0	+	2392
Spnb3	chr19	4711222	4752352	0	+	3163
Sprn	chr7	147336526	147340558	0	-	22112
Spry1	chr3	37538871	37543521	0	+	-2699|-29222
Spryd4	chr10	127646965	127648850	0	-	28374
Sra1	chr18	36826841	36829965	0	-	12419|12419|12419
Srcrb4d	chr5	136436093	136450346	0	-	5610
Srr	chr11	74719860	74739300	0	-	-28021|-28021|-25534|-25534|4375|4375
Ssh3	chr19	4261667	4269172	0	-	12201
Ssrp1	chr2	84877607	84887263	0	+	-3559|-3809
St3gal3	chr4	117604757	117807519	0	-	-1640|-1616
Stab1	chr14	31952202	31981827	0	-	-29744
Stag3	chr5	138721736	138753621	0	+	19602|14108
Star	chr8	26918984	26926454	0	+	-2484
Stk11ip	chr1	75518103	75533910	0	+	28169|-5432|-8072
Stk19	chr17	34960937	34973848	0	-	-25672
Stk40	chr4	125781200	125818272	0	+	5563|5563
Stoml2	chr4	43040561	43044256	0	-	-24308
Supt7l	chr5	31816942	31829135	0	-	-29544
Svs3a	chr2	164115003	164117236	0	+	-2454
Svs4	chr2	164101692	164104043	0	-	13414
Svs6	chr2	164142486	164144186	0	+	25029
Syngr4	chr7	53142214	53152081	0	-	-29875
Synj1	chr16	90936345	91011340	0	-	4073|3860
Synpo2l	chr14	21478639	21487528	0	-	25796
Syt5	chr7	4491366	4498169	0	-	-25602
Sytl3	chr17	6877959	6942393	0	+	-2660|29559|12802
Szt2	chr4	118035349	118081868	0	-	-6233
Tada2b	chr5	36816319	36826934	0	-	-7648
Taf9	chr13	101421561	101426015	0	+	-12499|-12763|-12763
Taldo1	chr7	148578058	148588875	0	+	7707
Tap1	chr17	34324500	34334170	0	+	2100|2100
Tap2	chr17	34341423	34353264	0	+	19023
Tbc1d16	chr11	119004357	119089813	0	-	3306
Tbc1d17	chr7	52096145	52104449	0	-	-5311
Tbc1d25	chrX	7731597	7753307	0	-	3638|3638
Tbc1d7	chr13	43247112	43266728	0	-	29636
Tbk1	chr10	120983514	121023850	0	-	19321|20252
Tcam1	chr11	106137985	106149457	0	+	633
Tceal5	chrX	132735489	132738390	0	-	10471
Tceal7	chrX	132758579	132760639	0	+	9718
Tcf3	chr10	79871909	79896398	0	-	-18876|-18876|-18876|-18876|-18876|-18876|-18876|-18876
Tcl1	chr12	106454966	106460947	0	-	387
Tcl1b4	chr12	106440631	106445203	0	+	-20703
Tcp1	chr17	13109330	13117933	0	+	7202
Tdrd5	chr1	158185434	158233479	0	-	-1493
Tead2	chr7	52471122	52488989	0	+	4571
Teddm1	chr1	155738775	155740190	0	+	-16388
Tekt2	chr4	125999364	126002443	0	-	-1887
Terf2	chr8	109599418	109620445	0	-	-23448|-23448
Terf2ip	chr8	114535258	114544428	0	+	-6957
Tex13	chrX	137342845	137347972	0	-	-1652
Tex19.1	chr11	121007456	121009627	0	+	-581
Tex19.2	chr11	120977530	120979991	0	-	28046
Tex28	chrX	71396282	71413177	0	-	9058
Tgfbi	chr13	56710963	56740700	0	+	4041
Tgif1	chr17	71193546	71202872	0	-	10522|12320|14264|17277|12844
Th1l	chr2	174241304	174253003	0	+	-20415
Thap3	chr4	151356747	151363095	0	-	3120|3120
Thsd4	chr9	59814738	60358842	0	-	3705
Tigd4	chr3	84397495	84400954	0	+	-953
Tjap1	chr17	46394824	46419962	0	-	5490
Tktl1	chrX	71422597	71453837	0	+	362
Tlcd1	chr11	77992267	77994274	0	+	7618
Tln1	chr4	43544384	43575455	0	-	6160
Tlr2	chr3	83640193	83645530	0	-	3936
Tmed6	chr8	109585383	109589544	0	-	7453
Tmem119	chr5	114243737	114250361	0	-	-21921
Tmem125	chr4	118213545	118216331	0	-	25484
Tmem147	chr7	31512719	31514553	0	-	22636
Tmem169	chr1	72330946	72349569	0	+	-15140
Tmem173	chr18	35893331	35900208	0	-	-12119
Tmem181b-ps	chr17	6438149	6450142	0	-	-2093|440
Tmem184a	chr5	140280906	140290237	0	-	-13940|-12900
Tmem189	chr2	167468724	167487044	0	-	29651
Tmem198	chr1	75476106	75482267	0	+	-10779|-13828
Tmem205	chr9	21725452	21731906	0	-	-5534
Tmem208	chr8	107850263	107852955	0	+	-5172|-28332
Tmem231	chr8	114435917	114457691	0	-	-19903
Tmem50b	chr16	91574752	91597925	0	-	-14356
Tmem56	chr3	120904927	120966234	0	-	22790
Tmem79	chr3	88132574	88138355	0	-	-1637|-647
Tmod4	chr3	94928435	94933130	0	+	-9927
Tmprss6	chr15	78270096	78299064	0	-	989
Tnfaip8l2	chr3	94943442	94946282	0	-	-7920
Tnfrsf9	chr4	150294263	150320211	0	+	-432|7412|-432
Tnks1bp1	chr2	84890616	84913205	0	+	9450
Tnnt3	chr7	149684740	149701913	0	+	29954|29954|29954|29954|29954|29954|29954|29954
Tomm40l	chr1	173147933	173152645	0	-	15048
Topors	chr4	40206638	40216874	0	-	6974
Tppp2	chr14	52538435	52540375	0	+	24107|-3375
Tprgl	chr4	153531594	153534793	0	-	-15162
Tpst2	chr5	112705726	112744376	0	+	-1395
Traf4	chr11	77971924	77979052	0	-	5597
Trex2	chrX	70679043	70680682	0	-	-13253
Trfr2	chr5	138011078	138028709	0	+	-1478
Trim13	chr14	62217062	62224780	0	+	-410|876
Trim28	chr7	13609500	13616381	0	+	15866
Trim42	chr9	97249980	97270377	0	-	-4002
Trip4	chr9	65676733	65732980	0	-	17435|-6186
Trnp1	chr4	133047014	133054465	0	-	-12002
Trp53	chr11	69393860	69405375	0	+	17336|17336
Trp53i11	chr2	93027740	93041914	0	+	3471
Trp73	chr4	153430357	153514317	0	-	5314
Trpc7	chr13	56874468	56996949	0	-	-7748
Trpd52l3	chr19	30078279	30080510	0	+	-61
Trpm8	chr1	90203286	90285426	0	+	19822
Trub1	chr19	57527395	57565493	0	+	-2581|-2581
Tsnax	chr8	127536896	127558092	0	+	-2992
Tspan1	chr4	115834485	115840203	0	-	-1614
Tspan33	chr6	29644255	29668558	0	+	1652
Tspan4	chr7	148661138	148679321	0	+	16016
Tspyl3	chr2	153048113	153051177	0	-	6754
Tsr1	chr11	74711581	74722842	0	+	302|-2185
Tssc1	chr12	29436692	29552355	0	+	5278
Tst	chr15	78229985	78236289	0	-	-6025
Ttc15	chr12	29375492	29435259	0	-	-3845|-3904|-3904
Ttc7	chr17	87682225	87781110	0	+	19114
Ttyh1	chr7	4071134	4087843	0	+	-23526|-23526|-23526
Ttyh3	chr5	141096536	141124985	0	-	7672
Tuba3b	chr6	145564482	145569997	0	+	1990
Tubb1	chr2	174276195	174283383	0	+	14476
Tubb6	chr18	67550384	67562403	0	+	-10782
Tulp4	chr17	6106829	6240637	0	+	-25857|5461
Tusc2	chr9	107465585	107468439	0	+	-7606
Twist2	chr1	93698053	93744604	0	+	6333
Twsg1	chr17	66272405	66300527	0	-	2264
Txlna	chr4	129303326	129317884	0	-	-8917
Txndc11	chr16	11075003	11134625	0	-	9483
Txnrd3	chr6	89593981	89625523	0	+	3601|3601|3601|3601
U2af2	chr7	5013783	5031541	0	+	-13629
Ubac2	chr14	122277827	122420257	0	+	-2638
Ube2m	chr7	13620587	13623619	0	-	-29985|-29693
Ugt1a6a	chr1	90031383	90116577	0	+	15229
Ugt1a6b	chr1	89999831	90115572	0	+	-16323
Ugt1a7c	chr1	89991575	90116577	0	+	-24579
Uhrf2	chr19	30105002	30168214	0	+	26662
Unc119	chr11	78157023	78162658	0	+	16912
Uox	chr3	146260112	146294447	0	+	1517|-23185|-24295
Uqcc	chr2	155672621	155756046	0	-	-20937|-20937
Uqcr11	chr10	79865741	79869566	0	-	7956
Urb1	chr16	90751772	90810658	0	-	29975
Usf2	chr7	31730268	31741822	0	-	-29593
Ush1c	chr7	53450720	53493860	0	-	-1863|-1863|-1863
Usp2	chr9	43893002	43903710	0	+	-27865
Usp5	chr6	124765036	124779465	0	-	16173
Uts2r	chr11	121021584	121023287	0	+	13547
Vasp	chr7	19842278	19857203	0	-	15506
Vcp	chr4	42992835	43013379	0	-	6569
Vegfa	chr17	46153942	46169326	0	-	-6567|-6567|647|647|647|-6567
Vill	chr9	118961895	118980643	0	+	3908|3908
Vmn2r104	chr17	20166388	20185169	0	-	3655
Vmn2r29	chr7	7165706	7231000	0	-	18461
Vmn2r53	chr7	13166818	13191893	0	-	5279
Vmn2r54	chr7	13200581	13221483	0	-	-24311
Vmn2r67	chr7	92284749	92304412	0	-	4518
Vpreb3	chr10	75411056	75412391	0	+	22183
Vps36	chr8	23303331	23329069	0	+	3295
Vps72	chr3	94914963	94926973	0	+	-23399
Wdr13	chrX	7700427	7709984	0	-	-3076|-3065
Wdr20b	chr12	66326503	66329441	0	+	-352
Wdr73	chr7	88035609	88046155	0	-	11339|11339
Wdr76	chr2	121332458	121370595	0	+	4112
Wdr8	chr4	153516480	153530927	0	+	-3151
Wdr86	chr5	24218086	24236498	0	-	24989
Wfdc12	chr2	164014966	164016294	0	-	-4617
Wfdc15a	chr2	164024607	164025853	0	-	-14176
Wfdc5	chr2	164002060	164008478	0	-	3199
Wnt1	chr15	98620287	98624261	0	+	-24497|-25830
Wrap53	chr11	69375255	69392826	0	-	-16302
Xiap	chrX	39421012	39462841	0	+	28632
Xist	chrX	100655711	100678572	0	-	-1442|-1442
Xkr8	chr4	132280818	132288461	0	-	1110
Xlr	chrX	51086924	51100873	0	-	-21621
Xrcc5	chr1	72353994	72441527	0	+	7908
Yipf6	chrX	96133119	96144359	0	+	651
Zar1	chr5	72968354	72972323	0	-	1249
Zbtb45	chr7	13591014	13595149	0	-	-1515
Zcchc5	chrX	104032420	104035982	0	-	-2417
Zdhhc12	chr2	29946463	29949155	0	-	-14457|-14457
Zdhhc19	chr16	32496366	32507300	0	+	-2636
Zdhhc21	chr4	82444642	82505565	0	-	29162
Zdhhc25	chr15	88430731	88431972	0	+	-193
Zfp146	chr7	30946286	30954746	0	-	-7559|8723
Zfp276	chr8	125778094	125794451	0	+	26585
Zfp3	chr11	70577948	70586431	0	+	-1117
Zfp30	chr7	30569808	30579559	0	+	7818
Zfp354c	chr11	50624586	50641233	0	-	4863
Zfp39	chr11	58701654	58717727	0	-	1840
Zfp398	chr6	47785659	47818256	0	+	14438|14438
Zfp42	chr8	44380420	44392363	0	-	4150
Zfp422	chr6	116574033	116578995	0	-	-2113
Zfp474	chr18	52775568	52799484	0	+	-22502
Zfp507	chr7	36557368	36588008	0	-	1338
Zfp512	chr5	31754808	31784124	0	+	-26481
Zfp593	chr4	133799220	133801506	0	-	2095
Zfp605	chr5	110539110	110558813	0	+	4461|2525|-18375
Zfp61	chr7	25076064	25084568	0	-	3285
Zfp623	chr15	75771381	75779830	0	+	13357
Zfp639	chr3	32409471	32419754	0	+	7669|7711
Zfp653	chr9	21859903	21875789	0	-	5049
Zfp655	chr5	145992583	145999191	0	+	7962|8006
Zfp688	chr7	134562477	134565536	0	-	-29926|-16817|22472
Zfp689	chr7	134585649	134592672	0	-	-4664
Zfp691	chr4	118842122	118846461	0	-	-2814|-3153|-2814
Zfp711	chrX	109714134	109748671	0	+	-1364
Zfp750	chr11	121372290	121380656	0	-	5147
Zfp786	chr6	47769264	47780504	0	-	-9283
Zfp800	chr6	28189930	28211601	0	-	29723
Zfp84	chr7	30553570	30566438	0	+	-8420
Zfp872	chr9	21992609	22006567	0	+	-1053
Zfp92	chrX	70656441	70672326	0	+	-10988
Zfp94	chr7	25086814	25101623	0	-	-13770
Zkscan14	chr5	145955814	145962751	0	-	21870
Zkscan5	chr5	145965427	145982612	0	+	-19194|-19194
Zmynd10	chr9	107449640	107453650	0	+	-23551
Zp3	chr5	136455974	136464494	0	+	18
Zxdb	chrX	91969907	91975530	0	+	-2485

## Sheet: Hypomethylated in rd1
Supplementary Table 1. Farinelli et al.
List of hypomethylated genes in PN11 rd1 retina
gene	#chrom	gTSS	gTTS	NA	strand	TSS2pCenter
1110008P14Rik	chr2	32234620	32237435	0	-	-15984
2310021H06Rik	chr2	153988342	153994182	0	+	-27658
2310033P09Rik	chr11	59021862	59024236	0	+	2611
9130017N09Rik	chr10	79283765	79293197	0	+	1591
A730037C10Rik	chr3	54943959	54976857	0	+	4162
Abca13	chr11	9091944	9584262	0	+	1770
Abca7	chr10	79460359	79478317	0	+	-14610
Actr6	chr10	89174717	89195040	0	-	2758
Aloxe3	chr11	68939878	68962616	0	+	25497
Arf1	chr11	59024913	59041664	0	-	-22413|-22518
Arhgap30	chr1	173319090	173340368	0	+	-627
Bag1	chr4	40883431	40895327	0	-	-6041|-6041
BC068157	chr8	4209542	4217312	0	-	-2762
Bola2	chr7	133839513	133840207	0	+	3464
Capza3	chr6	139990045	139991307	0	+	7272
Chmp5	chr4	40895585	40912335	0	+	6299
Ciz1	chr2	32218753	32233817	0	+	-2698
Cnn2	chr10	79451344	79458145	0	+	-23625
Cnpy2	chr10	127759514	127764243	0	+	7269
Col25a1	chr3	129883795	130298050	0	+	6526|6526
Coro1a	chr7	133843287	133848268	0	-	-12219
Cox7b2	chr5	71834061	71939444	0	-	151
Crlf2	chr5	109983729	109988012	0	-	-2895|-2895
Cs	chr10	127774887	127799535	0	+	22642
D930020B18Rik	chr10	121078756	121130970	0	+	14445
Dnm1	chr2	32163990	32208824	0	-	12627
Elovl4	chr9	83672299	83699849	0	-	26046|25983
Espnl	chr1	93218651	93244880	0	+	2224
Fbxo24	chr5	138053732	138066306	0	-	15005
Fcgbp	chr7	28856254	28905883	0	+	23516
Gga2	chr7	129130235	129164712	0	-	-2057
Giyd2	chr7	133832440	133839297	0	-	-3248|-3248
Gjc2	chr11	58989065	58996715	0	-	22536|22923
Gm10636	chr3	146030116	146041908	0	-	17829
Gm16379	chr9	14649687	14650215	0	-	-160
Gm773	chrX	53443003	53466058	0	-	-291
Gmfg	chr7	29225955	29231914	0	+	-18111|-21601
Gpr83	chr9	14664697	14673943	0	+	14642
Guk1	chr11	58997356	59001243	0	-	18008|13797
Hes7	chr11	68933954	68936761	0	+	19573
Hmha1	chr10	79479416	79494216	0	+	4447|7450
Hspb7	chr4	140976693	140981225	0	+	-25462
Il23a	chr10	127733195	127735140	0	-	17105
Irs3	chr5	138084259	138086942	0	-	-5631
Las1l	chrX	93130651	93152298	0	-	11595
Lcn2	chr2	32240156	32243259	0	-	-21808
Lrch4	chr5	138070350	138082327	0	+	-10961|-10961
Lrch4-sap25	chr5	138070350	138084124	0	+	-10961
Lrfn1	chr7	29237256	29252567	0	+	-6810|-7063
Lrp10	chr14	55082983	55089128	0	+	-4980
Lrrc8e	chr8	4226826	4237469	0	+	12276
Map2k7	chr8	4238739	4247896	0	+	24189|24189|24189
March6	chr15	31385653	31460792	0	-	-1917
Mgst1	chr6	138089057	138105273	0	+	926
Mpzl1	chr1	167522311	167564672	0	-	5423|5423
Mrpl55	chr11	59016018	59019504	0	+	-3233
Nfx1	chr4	40917975	40973025	0	+	28689
Nuf2	chr1	171428064	171461595	0	-	-1796
Olfr473	chr7	115077035	115077968	0	+	-17961
Olfr474	chr7	115098156	115099089	0	+	3160
Olfr476	chr7	115110912	115111845	0	+	15916
Olfr605	chr7	110590654	110591664	0	-	8711
Olfr606	chr7	110599852	110600812	0	+	-523
Olfr608	chr7	110618554	110619505	0	+	18179
ORF61	chr10	79439864	79447075	0	-	27894
Palm	chr10	79256316	79283641	0	+	-25858|-25858
Pan2	chr10	127740390	127758403	0	+	-11855
Pcolce	chr5	138046334	138052632	0	-	28679
Per1	chr11	68913659	68923457	0	+	-722|-1924
Plcz1	chr6	139938242	139989938	0	-	-7165
Polr2e	chr10	79498697	79502404	0	-	-27435
Psmc4	chr7	28826720	28835111	0	-	-2373
Ptges2	chr2	32251409	32258260	0	+	29958
Pvrl4	chr1	173300303	173318418	0	+	-19414|-19414
Rem2	chr14	55094936	55099271	0	+	6973
Rhpn1	chr15	75534717	75544848	0	+	-9192|-9192
Samd4b	chr7	29184542	29221210	0	-	22856
Sap25	chr5	138082700	138084129	0	+	1389
Scly	chr1	93194914	93217657	0	+	-21513
Scyl1	chr19	5758426	5771401	0	-	-13539
Sec14l4	chr11	3931784	3948012	0	+	5542
Slc1a5	chr7	17366694	17383623	0	+	9329
Speer6-ps1	chr13	3148720	3188924	0	+	5398
Spg20	chr3	54916087	54941253	0	+	-23710|-23768|-23768
Spink4	chr4	40867088	40878428	0	+	-22198
Ssx2ip	chr3	146067650	146103101	0	+	7913
Sult1a1	chr7	133816383	133819871	0	-	16178
Tstd1	chr1	173349163	173350483	0	+	29446
Ttk	chr9	83728295	83763100	0	+	2400|2400
U46068	chr2	154016553	154046079	0	+	553|10115
Uhrf1bp1l	chr10	89207735	89282614	0	+	9937
Usf1	chr1	173341811	173348873	0	+	22094
Vamp2	chr11	68902029	68905883	0	+	-12352
Zfp369	chr13	65380161	65399103	0	+	19226
Zfp454	chr11	50686224	50700945	0	-	-27658

## Sheet: Conserved
Supplementary Table 1. Farinelli et al.
List of genes methylated in PN11 wt and rd1 retina
gene	#chrom	gTSS	gTTS	NA	strand	TSS2pCenter
0610011F06Rik	chr17	26012444	26014108	0	+	28332
0610040J01Rik	chr5	64203733	64290858	0	+	6409|4785
1110004E09Rik	chr16	90926055	90935094	0	-	17966|29428
1110012D08Rik	chr10	128237091	128241426	0	-	-21372|-1611|2720
1110032A13Rik	chr18	80389002	80397358	0	-	-7826|3632
1110038B12Rik	chr17	35087182	35089416	0	-	25275|25278
1200009I06Rik	chr12	112655640	112669394	0	+	11687
1300018J18Rik	chr15	88919536	88930770	0	+	20841
1500011B03Rik	chr5	115258205	115263985	0	-	7210|7210
1500032L24Rik	chr15	82176475	82179492	0	+	2668|-16133
1600012F09Rik	chr13	18078474	18085185	0	-	-1763
1700001G17Rik	chr1	33726668	33727557	0	+	1519
1700001J11Rik	chr9	39858142	39860610	0	+	27870
1700008P20Rik	chr7	25118098	25118984	0	-	28439
1700013B16Rik	chr13	59801443	59807558	0	-	4488|26967
1700013N18Rik	chr5	108259271	108260783	0	+	-41
1700014N06Rik	chrX	133461863	133462912	0	+	-571
1700019N12Rik	chr19	6996915	6999870	0	-	-10856
1700020A23Rik	chr2	130231031	130231809	0	+	-16423|-16460
1700020D05Rik	chr19	5502770	5503787	0	-	8113
1700023E05Rik	chr5	77445047	77490547	0	+	13852
1700027D21Rik	chr10	76025016	76032945	0	+	-7390
1700031F05Rik	chrX	100054525	100061692	0	-	-12500
1700034I23Rik	chr3	40704120	40706465	0	-	-432
1700052K11Rik	chr11	105040334	105042747	0	-	-16287|-15377
1700065D16Rik	chr9	95755968	95758739	0	-	-3694
1700067K01Rik	chr8	86525604	86528669	0	+	-23490|-27558
1700084E18Rik	chr2	30092719	30093151	0	-	-6558|18837
1700110M21Rik	chr14	101596906	101599286	0	-	-1258
1700120K04Rik	chr7	134747417	134747959	0	-	-12127|7720|14022
1700123O20Rik	chr14	55305007	55309579	0	+	-23792|-25137
1810027O10Rik	chr11	69652026	69653060	0	+	20987|11691
1810029B16Rik	chr8	69000244	69010406	0	-	26366
2010015L04Rik	chr4	154783298	154796104	0	+	3750|3750
2010107H07Rik	chr14	31937691	31942116	0	-	7419|9967
2010320M18Rik	chr8	73300760	73301505	0	+	28719|6889|-2243
2210403K04Rik	chr11	75275040	75280192	0	+	16377|8484
2210407C18Rik	chr11	58421707	58426994	0	-	-15662|12431
2310011J03Rik	chr10	79780999	79783293	0	-	14286|15889
2310014H01Rik	chr17	36003072	36012541	0	+	-15578|-16111|-15091
2310042D19Rik	chr4	155590035	155595416	0	+	-14417
2310043J07Rik	chr5	136533136	136540193	0	+	26682|25388
2310061I04Rik	chr17	36029621	36034323	0	-	-15673
2510006D16Rik	chr4	129277950	129285123	0	+	5438
2510012J08Rik	chr10	80783847	80788996	0	+	-1846|-4656
2510049J12Rik	chr6	115533564	115542594	0	-	-506
2610110G12Rik	chr17	36034540	36047013	0	-	-28363|-28363|-28363
2610524H06Rik	chr5	115271945	115273477	0	-	-2282
2810002N01Rik	chr12	112951479	112993265	0	+	2608|2608
2810046L04Rik	chr3	53267738	53285677	0	+	7117|-15103
2810408A11Rik	chr11	69710859	69714488	0	-	6500
2810454H06Rik	chr6	134847978	134850803	0	+	27922
2900010J23Rik	chr2	32134335	32143588	0	-	15175
2900097C17Rik	chr2	156213799	156218715	0	-	-1057
3110056O03Rik	chr10	80318019	80331453	0	+	-7269
3110057O12Rik	chr3	40698198	40740229	0	+	-7835
3110062M04Rik	chr6	34821770	34828065	0	-	3301|3301|7774|7774
4732415M23Rik	chr8	125736757	125745945	0	+	7311|5014|-14752
4831426I19Rik	chr12	106168158	106236887	0	-	24919|13787
4833422F24Rik	chr2	165220949	165225894	0	-	-20008
4921507P07Rik	chr6	50523302	50546589	0	-	13057|24210
4921510H08Rik	chr10	97155692	97157560	0	+	-892
4921517D21Rik	chr9	107830799	107834792	0	+	-16825|-18231
4921517D22Rik	chr13	59788762	59795462	0	-	16584
4921530L21Rik	chr14	96280484	96281994	0	+	-927
4921536K21Rik	chr11	3786090	3795129	0	-	2212
4930417O13Rik	chr6	125215542	125223795	0	+	-21383
4930427A07Rik	chr12	114394631	114403669	0	+	10742
4930432K21Rik	chr8	86671936	86696496	0	+	26915|26915
4930444A02Rik	chr8	27091075	27104593	0	-	-7650|-1878
4930455C21Rik	chr16	38497924	38522747	0	-	3097
4930515G01Rik	chr5	115223743	115224992	0	-	-25558
4930528A17Rik	chr4	21773473	21775595	0	-	25558
4930529C04Rik	chr3	90875583	90879114	0	+	-23142
4930544G11Rik	chr6	65902564	65904006	0	+	-447
4930579C15Rik	chr4	94573983	94595501	0	-	4501
4930594C11Rik	chr1	37542695	37545450	0	-	-105
4931429L15Rik	chr9	46111443	46128069	0	-	-26333
4932411G14Rik	chr13	59827285	59833113	0	-	-21067|1412
4932425I24Rik	chr16	38297839	38341946	0	-	20366
4933402P03Rik	chr11	69630067	69631942	0	-	-903|8393
4933405L10Rik	chr8	108232202	108234068	0	+	18189|4104
4933413G19Rik	chr6	128325527	128335162	0	+	-16662
4933416C03Rik	chr10	115548720	115550973	0	-	-427
4933422H20Rik	chr11	115301858	115309582	0	+	-29180
4933425L06Rik	chr13	105872201	105911862	0	+	21080
4933425O20Rik	chr2	130232257	130233530	0	+	-15197
4933439C10Rik	chr11	59319186	59324569	0	+	1497
5730437N04Rik	chr17	5410863	5440260	0	-	-21550|4710
5930416I19Rik	chr6	128307017	128312915	0	-	29274|29349
6030429G01Rik	chr7	4474558	4484044	0	-	-24827|-24060|-11477
6430411K18Rik	chr12	110829746	110831063	0	+	26655|10017|8502|-2152
6430526N21Rik	chr7	4971977	4984825	0	+	25228|2383|-8520|-9464
6430550D23Rik	chr2	155826179	155830163	0	-	-12612|-16162|9711|6161|15824|12274
9130019O22Rik	chr7	134525773	134530680	0	-	-13037|-2173|4930|18039
9130023H24Rik	chr7	135377964	135381545	0	-	1835
9130204L05Rik	chr3	90892058	90894727	0	-	3998
9130230L23Rik	chr5	66379166	66395524	0	-	22591
9330159F19Rik	chr10	28931448	28950584	0	+	14631
A230065H16Rik	chr12	112645019	112650288	0	+	1066
A330021E22Rik	chr5	5580981	5664232	0	-	13348
A430110N23Rik	chr7	4877445	4896399	0	+	6771|5120
A830093I24Rik	chr12	4753021	4776073	0	-	2667
Aars2	chr17	45643789	45657792	0	+	-10073
Aass	chr6	23022172	23082986	0	-	25946
Abcb6	chr1	75168214	75176857	0	-	5963
Abcb9	chr5	124511865	124545807	0	-	19177
Abhd11	chr5	135485021	135488045	0	+	28030|28177|28334
Abhd8	chr8	73980598	73987556	0	-	-2667|19046|20949
Abt1	chr13	23510229	23515735	0	-	-1662
Acap1	chr11	69695068	69709041	0	-	11947
Accn4	chr1	75447084	75470915	0	+	23632
Acd	chr8	108222058	108224995	0	-	-10982|3103
Ace	chr11	105836521	105850567	0	+	-12861|-20122
Acer1	chr17	57092912	57121549	0	-	22410
Ache	chr5	137729504	137735691	0	+	-8343
Acin1	chr14	55260997	55272538	0	-	-10007|-9991|-9991|-9991|23031|23031|24376|24376
Acot8	chr2	164618268	164630381	0	-	-27472
Acr	chr15	89398756	89405015	0	+	-1891|-21811
Actl6a	chr3	32607467	32625893	0	+	-22427
Adad2	chr8	122136646	122140825	0	+	9813|-13404
Adam1a	chr5	121968612	121971704	0	-	-1469
Adam1b	chr5	121950105	121952989	0	-	17246
Adam4	chr12	82520535	82522865	0	-	3719|6541
Adamtsl5	chr10	79803460	79811191	0	-	-13612|-13578|-12009|-11975
Adm2	chr15	89153402	89155161	0	+	-13264|-14105|-27971|-29717
Adora3	chr3	105673775	105711271	0	+	6083|6132
Adprhl1	chr8	13235661	13254162	0	-	2733
Agbl5	chr5	31191378	31209039	0	+	-29676|-29830
Ager	chr17	34734806	34737877	0	+	-2895|-13752
Agpat1	chr17	34742805	34750393	0	+	5104|8257|-5753|-2600
AI597468	chr10	84565371	84580492	0	+	-22710
Aif1l	chr2	31805822	31828962	0	+	-20418
Aim1l	chr4	133624366	133648419	0	+	-4648
Akr7a5	chr4	138866658	138874701	0	+	-6610
Alas1	chr9	106135785	106150285	0	-	-23235
Aldh16a1	chr7	52397209	52409908	0	-	-7527|-6448
Alkbh4	chr5	136614650	136617484	0	+	4913
Alkbh7	chr17	57136775	57138745	0	+	-7184
Alpi	chr1	88994578	88998181	0	-	-12542
Alppl2	chr1	88983265	88986503	0	-	-864
Anapc11	chr11	120459845	120469512	0	+	-22143|-22254
Ank2	chr3	126624524	126646304	0	-	3181
Ankrd1	chr19	36186454	36194334	0	-	-813
Ankrd13a	chr5	115225148	115255829	0	+	25714
Ankrd9	chr12	112213562	112217231	0	-	-2568|-1156
Ankzf1	chr1	75188708	75195960	0	+	5888
Ano8	chr8	73999918	74009966	0	-	-25077|-3364|-1461
Apba3	chr10	80730916	80735991	0	+	-3384|-6134
Apeg3	chr7	6659470	6660335	0	+	-1341
Apeh	chr9	107987745	107996811	0	-	-2259|-1016
Apoa1	chr9	46036712	46038549	0	+	23707
Apoa5	chr9	46076690	46080002	0	+	-25046
Apof	chr10	127705052	127707207	0	+	27828|17904
Apon	chr10	127691186	127692957	0	+	13962|4038
Aqp7	chr4	40980106	40995169	0	-	-1315
Arhgap1	chr2	91490274	91512475	0	+	4726|7816|4726|4726|4726|3866|6956|3866|3866|3866
Arhgap23	chr11	97311473	97363714	0	+	-2360
Arhgap33	chr7	31307244	31320028	0	-	4813
Arl6ip4	chr5	124566116	124568204	0	+	1132
Arl8a	chr1	137043410	137052845	0	+	-23720
Arl9	chr5	77433079	77438502	0	+	27583|1884
Armc5	chr7	135380870	135388614	0	+	-2510
Armc7	chr11	115336990	115351780	0	+	5952|-1584
Arpm1	chr3	30495994	30498792	0	-	7433
Arr3	chrX	97800835	97813831	0	+	11739
Art4	chr6	136796971	136806121	0	-	15486|23490
Arx	chrX	90531984	90543694	0	+	-1824
Ascl3	chr7	116870978	116875246	0	-	-3951
Aspdh	chr7	51720804	51723121	0	+	4057
Asphd2	chr5	112814465	112821233	0	-	39
Atf3	chr1	192994175	193007212	0	-	-19854|-18252
Atg2a	chr19	6241667	6262304	0	+	12471|-14461|-17201
Atg9a	chr1	75177439	75188497	0	-	-5677
Atn1	chr6	124692561	124706505	0	-	7675
Atp13a2	chr4	140542787	140563616	0	+	-18112|-18112|-19397|-19397|-21467|-21467
Atp6v0e2	chr6	48487567	48491797	0	+	-19296
Atp6v1a	chr16	44085516	44139132	0	-	29201
Atp6v1e2	chr17	87343450	87347227	0	-	6471
Atp8b3	chr10	79982329	80001869	0	-	7056
Atp8b4	chr2	126146708	126317289	0	-	5302
Atr	chr9	95758015	95852063	0	+	2970
AU022751	chrX	5658335	5660538	0	-	-705|-705
AW011738	chr4	155577392	155580137	0	+	-27060
Awat1	chrX	97767585	97773545	0	+	-21511
Awat2	chrX	97597560	97607901	0	-	16634
Axl	chr7	26541518	26573752	0	-	2154|2154|2154
AY512931	chr8	46146055	46150772	0	-	-28254|-20982|-14053
B230120H23Rik	chr2	72123757	72245556	0	+	-10023|-10087|-10023
B3gnt1	chr19	5038825	5041134	0	+	-23197
B3gnt6	chr7	105340924	105347985	0	-	1313
B4galnt4	chr7	148247172	148258018	0	+	-16870
Bad	chr19	7016344	7026383	0	+	27330
Bag5	chr12	112947705	112951467	0	-	-2596
Baiap2	chr11	119804405	119863932	0	+	26504|26504|26504
Banf1	chr19	5364639	5366347	0	-	-29640|-29938
Batf3	chr1	192922292	192932822	0	+	3026
Bax	chr7	52717064	52722268	0	-	-26737
Bbc3	chr7	16894931	16903682	0	+	26078
Bbs1	chr19	4886883	4906627	0	-	6572
BC006965	chr11	112525240	112572670	0	-	6678
BC020535	chr2	152891737	152907469	0	+	11305
BC049635	chr4	42880874	42887075	0	-	-512
BC049715	chr6	136777363	136789075	0	+	20231
BC050777	chr2	181227910	181229685	0	+	-951
BC051019	chr7	116855694	116867285	0	-	4010
BC053749	chr7	31324152	31337291	0	-	-12450|17369
BC055111	chr4	106263513	106289843	0	-	6433
BC056474	chr8	87604861	87606238	0	+	-4024
Bckdk	chr7	135047586	135053178	0	+	24633
Bcl2l12	chr7	52246592	52252949	0	-	-18368|9804
Bcs1l	chr1	74634934	74639017	0	+	-2091|-14968
Blzf1	chr1	166219930	166237615	0	-	5496|5496|5496
Brdt	chr5	107760212	107779760	0	+	280|280
Brms1	chr19	5041403	5049917	0	+	-20619
Brms1l	chr12	56937352	56970722	0	+	-24699
Brp16	chr15	76199327	76201841	0	+	10654|-5176
Bsg	chr10	79167102	79174724	0	+	16345|16345|-20205|-20205
Btbd19	chr4	116791822	116798330	0	-	2493
Btbd2	chr10	80105361	80119816	0	-	-18509
Bud13	chr9	46091094	46106866	0	+	-10642
C030006K11Rik	chr15	76551895	76554275	0	-	-29829|-29829|-18141|-18141|-14180|-14180|-10043|-10043
C030030A07Rik	chr6	136778451	136783971	0	-	-26839
C130050O18Rik	chr5	139882340	139892046	0	+	14347|13312|-19428
C1qtnf1	chr11	118295166	118311277	0	+	25508|24311
C2	chr17	34999546	35019045	0	-	25571
C230035I16Rik	chr13	23519844	23522886	0	-	-8813
C230096C10Rik	chr4	138908507	138934645	0	+	6017|6017
C530008M17Rik	chr5	77269623	77302579	0	+	-17300
C5ar1	chr7	16832093	16844687	0	-	24166|23964
Cacna1e	chr1	156239648	156573050	0	-	7387
Cacna1g	chr11	94269706	94335512	0	-	8472|8472|8472|8472|19000|19000|19000|19000|23015|23015|23015|23015
Cacnb4	chr2	52283839	52414087	0	-	-2229
Cacng7	chr7	3336684	3366537	0	+	-2233
Calml3	chr13	3802138	3803564	0	-	-825
Camk2n2	chr16	20619287	20621351	0	-	22517
Camkk2	chr5	123183206	123214303	0	-	-913|4847
Camkv	chr9	107838250	107852022	0	+	-9374|-10780
Cant1	chr11	118267602	118280366	0	-	-10708|-10708|-10708|-9511|-9511|-9511
Capn5	chr7	105270074	105326703	0	-	22595
Car11	chr7	52955336	52960031	0	+	22816|20636|-2536|-4186|-10336|-11813
Card10	chr15	78605565	78633472	0	-	-24110
Cars2	chr8	11514016	11550771	0	-	11080
Casp2	chr6	42215037	42232495	0	+	1936
Catsper1	chr19	5335740	5344153	0	+	28750|-967
Catsper2	chr2	121220091	121239528	0	-	-16226|-3263
Catsperg2	chr7	30482237	30512034	0	-	-456
Cbln3	chr14	56497756	56503093	0	-	3780|7993
Cbr2	chr11	120590798	120593335	0	-	-13882
Cc2d1a	chr8	86656726	86671652	0	-	-26631
Ccdc106	chr7	5008327	5012386	0	+	27830|26886|-19085
Ccdc115	chr1	34493515	34496517	0	-	3633
Ccdc12	chr9	110559006	110614096	0	+	27282
Ccdc13	chr9	121726479	121740196	0	-	2765|5100|6900
Ccdc19	chr1	174451260	174476001	0	+	25915|24110
Ccdc28b	chr4	129296517	129301152	0	-	-28640|7815
Ccdc52	chr16	44347513	44388605	0	+	-2007
Ccdc64b	chr17	23797489	23805586	0	+	-6672
Ccdc65	chr15	98538657	98553764	0	+	26992
Ccdc71	chr9	108362848	108368276	0	+	-20904|-22222|-25689|-27592
Ccdc80	chr16	45094165	45128037	0	+	-2189
Ccdc9	chr7	16859392	16872144	0	-	-3291|-1155
Ccin	chr4	43996375	43998405	0	+	-886
Cckbr	chr7	112574333	112584852	0	+	19620|-9371
Ccr8	chr9	120001250	120004024	0	+	-2117
Cd14	chr18	36884720	36886308	0	-	27089
Cd151	chr7	148653260	148657380	0	+	26053|27480|26053|8138|9565|8138
Cd248	chr19	5068077	5070639	0	+	6055|-15417
Cd3eap	chr7	19941359	19944832	0	-	16406
Cd48	chr1	173612185	173635388	0	+	2690
Cd52	chr4	133649452	133650988	0	-	-21974
Cd79b	chr11	106172654	106175843	0	-	5966
Cd97	chr8	86247149	86265210	0	-	1851|1851|1851|1851
Cdc34	chr10	79144939	79151143	0	+	-5818
Cdc42bpb	chr12	112531183	112615929	0	-	28024
Cdc42bpg	chr19	6306456	6325652	0	+	11607|8442|-11064|-15704
Cdc42ep2	chr19	5917560	5918993	0	-	-1233
Cdh24	chr14	55250828	55260201	0	-	2330
Cdk10	chr8	125748740	125756155	0	+	19294|19294|16997|16997|-2769|-2769
Cdk4	chr10	126500658	126504338	0	+	25891
Cebpe	chr14	55329199	55331011	0	-	-2212|-867
Celsr1	chr15	85729187	85864207	0	-	-2306
Celsr2	chr3	108193765	108218412	0	-	-8544|-8544|-1475|-1475
Cend1	chr7	148612349	148615319	0	-	11888|29803
Cenpo	chr12	4211671	4234294	0	-	-2564
Cenpv	chr11	62338446	62352763	0	-	21587
Cetn1	chr18	9618416	9619467	0	-	-336
Cfl1	chr19	5490454	5494031	0	+	25076|-21446
Cgn	chr3	94563991	94590437	0	-	-7699
Cgref1	chr5	31235515	31247800	0	-	-26746|-26799
Chad	chr11	94426387	94430441	0	+	-1546|-2672
Chmp1a	chr8	125728160	125736688	0	-	-7242|-4945|14821
Chmp4c	chr3	10366972	10391005	0	+	14311
Chmp6	chr11	119775123	119780866	0	+	-2778
Chrna4	chr2	180757015	180773882	0	-	-10151
Chrnb1	chr11	69597537	69609439	0	-	21600
Chrnb2	chr3	89557369	89568554	0	-	-2759
Chst12	chr5	140981562	141001192	0	+	-18751
Clcn1	chr6	42236683	42264655	0	+	23582
Clcn2	chr16	20703038	20716709	0	-	-27936|-21270
Cldn12	chr5	5505014	5514849	0	-	-10329|-10269|-10329|-10456
Cldn15	chr5	137443738	137451714	0	+	-23279|-25171
Cldn16	chr16	26463220	26482848	0	+	-337
Cldn19	chr4	118928073	118932460	0	+	-26784|-26812
Cldn3	chr5	135462083	135463346	0	+	5092
Cldn6	chr17	23816331	23819411	0	+	12170
Cldn9	chr17	23819551	23820993	0	-	-16832
Clip2	chr5	134965255	135028304	0	-	7061|7061
Clp1	chr2	84563278	84567425	0	-	-1429
Clpp	chr17	57129686	57135792	0	+	-14273
Clta	chr4	44025514	44045718	0	+	28253|28253|28253|28253
Cmtm5	chr14	55555306	55558114	0	+	-12824|-14381|-25046
Cnga4	chr7	112553081	112557252	0	+	-1632
Cnih2	chr19	5092870	5098418	0	-	-14924
Cnr2	chr4	135451318	135476125	0	+	-21444
Cog1	chr11	113510842	113523715	0	+	24027
Cog6	chr3	52786044	52821145	0	-	-2263
Col7a1	chr9	108855789	108886920	0	+	-4168|-8263
Col8a2	chr4	125964037	125991574	0	+	7261|-2798
Commd2	chr3	57448270	57455606	0	-	6970
Commd5	chr15	76730370	76731727	0	+	-11712
Copz2	chr11	96711189	96722516	0	+	14282
Coq3	chr4	21806821	21839273	0	+	5668
Cox17	chr16	38347084	38352849	0	+	-15228
Cpd	chr11	76590709	76660510	0	-	6267
Cpsf1	chr15	76426238	76438021	0	-	5360|5360|6040|6040|25926|25926
Cpt1c	chr7	52214742	52230144	0	-	4437
Cpxm1	chr2	130216511	130223365	0	-	24089
Creb3l3	chr10	80547077	80561617	0	-	-18918
Creb3l4	chr3	90041421	90047434	0	-	17011|23742
Crip1	chr12	114390222	114392090	0	+	6333
Crip2	chr12	114378446	114383715	0	+	-5443
Crls1	chr2	132672401	132692504	0	+	7111|8179
Crtc2	chr3	90058202	90068047	0	+	-6243|-12974
Crybg3	chr16	59490600	59555578	0	-	-163
Csnk1g2	chr10	80092400	80103516	0	+	-8907|-15783
Csrp2bp	chr2	144194767	144233411	0	+	-24424|-24421
Cst6	chr19	5344704	5349574	0	-	-12867
Ctcfl	chr2	172919109	172945026	0	-	-312
Ctu1	chr7	50927400	50933667	0	+	-2639
Ctxn2	chr2	124962427	124973577	0	+	-17574
Cuta	chr17	27074916	27076413	0	-	-15214|-15224|-14151|-14161|27699|27689
Cx3cr1	chr9	119957810	119977400	0	-	25967
Cyhr1	chr15	76476196	76490491	0	-	-26544|-26591|-13443|-13490
Cyp27b1	chr10	126485301	126490061	0	+	10534
Cyp2a4	chr7	27092210	27100107	0	+	-1101
Cyp2a5	chr7	27620357	27628283	0	+	-1101
Cyp2d22	chr15	82200957	82210690	0	-	-18082|-18082
Cyp2f2	chr7	27904973	27918679	0	+	-2454
Cyp2g1	chr7	27593945	27606216	0	+	-27513
Cyp2s1	chr7	26587494	26601549	0	-	-25643
Cyp2t4	chr7	27938732	27943583	0	+	-2090
Cyth2	chr7	53062006	53069686	0	-	-22570|-22570|4063|4063
D1Pas1	chr1	188791294	188794506	0	+	-1305
D330028D13Rik	chr6	49317737	49339901	0	+	-28181|-28181
D7Ertd443e	chr7	141457944	141568511	0	-	3440
D830015G02Rik	chr14	55587623	55593186	0	+	19493|17936|7271|-10943|-18206|-22926
D930014E17Rik	chr7	116847250	116855695	0	+	-24045
D930020E02Rik	chr14	69908456	69912356	0	-	-2288
Dact3	chr7	17460665	17472650	0	+	-11173
Daxx	chr17	34046442	34052534	0	+	25840
Dbndd2	chr2	164311639	164318823	0	+	-21433|-20696|-19462|-21118
Dbp	chr7	52960616	52965573	0	+	28096|25916|2744|1094|-5056|-6533
Dcaf11	chr14	56178868	56188902	0	+	-17045|-20507
Dcaf15	chr8	86620970	86628661	0	-	16360
Dctpp1	chr7	134400475	134404181	0	-	-23869
Dcxr	chr11	120586686	120588595	0	-	-9142
Dda1	chr8	73993092	74000334	0	+	8203|-13510|-15413
Ddx23	chr15	98475937	98493320	0	-	18345
Ddx39	chr8	86239097	86247247	0	+	-27964
Ddx4	chr13	113388542	113442518	0	-	-569|-569
Ddx51	chr5	111082469	111089515	0	+	-1362|-3147
Ddx56	chr11	6157547	6167732	0	-	-2726
Dedd2	chr7	25987858	26004878	0	-	4264|6564
Def6	chr17	28344722	28365553	0	+	6852
Dennd4b	chr3	90070455	90084587	0	+	6010|-721
Denr	chr5	124357283	124378841	0	+	27735
Depdc1b	chr13	109106530	109179751	0	+	6889
Dgcr14	chr16	17900801	17911441	0	-	-11970|-11970
Dgcr2	chr16	17840450	17891821	0	-	7650|7650
Dhps	chr8	87595655	87599060	0	+	-13230
Dhx16	chr17	36016722	36029611	0	+	-1928
Dhx38	chr8	112071923	112089501	0	-	-5558|-3200|5776
Diras1	chr10	80482334	80488122	0	-	6320
Dmrtc1c	chrX	100042977	100049955	0	-	-763|-791
Dmrtc1c2	chrX	100042977	100049955	0	-	-763|-791
Dna2	chr10	62409776	62436936	0	+	-2442
Dnajc14	chr10	128242731	128256502	0	+	22677|2916|-1415
Dnajc5	chr2	181255209	181286954	0	+	26348
Dnd1	chr18	36923325	36925868	0	-	-12471
Dock8	chr19	25074018	25276922	0	+	3187
Dolk	chr2	30139748	30141874	0	-	-29886
Donson	chr16	91679509	91688973	0	-	-28633
Dpep1	chr8	125710134	125725713	0	+	-19312|-21609
Dpf2	chr19	5897134	5912866	0	-	4894
Dpm3	chr3	89070473	89070999	0	+	28303
Dpp3	chr19	4907228	4928287	0	-	-15088
Dsp	chr13	38243162	38290446	0	+	1322
Dusp18	chr11	3795242	3801299	0	+	-2099
Dyrk1b	chr7	28964501	28972313	0	+	3759|3770
E130303B06Rik	chr8	108227551	108232068	0	-	-18055|-3970
E230008N13Rik	chr4	45903174	45963646	0	+	6612
E330016A19Rik	chr9	78278324	78290954	0	-	13803
E430018J23Rik	chr7	134534350	134537135	0	-	-19492|-8628|-1525|11584
Ecd	chr14	21139080	21167343	0	-	4485
Ece2	chr16	20629923	20645988	0	+	-13945|-13945
Ecm1	chr3	95538070	95543492	0	-	-2616
Eef1a1	chr9	78326260	78329531	0	-	-24774
Eef1d	chr15	75725229	75739770	0	-	-6630|-6630|18254|18254
Efcab4a	chr7	148646992	148652501	0	+	19785|1870
Efhc1	chr1	20941706	20980920	0	+	16202
Efs	chr14	55535379	55545625	0	-	22505|24062
EG214403	chr1	141594495	141677816	0	-	2024|2024|2024
Egfl8	chr17	34750294	34752916	0	-	-15215|-4358
Egln2	chr7	27943677	27951821	0	-	-10999|21711|24618
Ehbp1l1	chr19	5707373	5726317	0	-	4585|4585|4585|4585
Ehd1	chr19	6276895	6300096	0	+	20767|18027|-17954|-21119
Ehd2	chr7	16534335	16552884	0	-	5276
Ehmt2	chr17	35035918	35050992	0	+	-8698|-9173
Eif2b4	chr5	31489930	31495512	0	-	-3131|-3131|-3131
Eif2c1	chr4	126112258	126145665	0	-	1431
Eif3i	chr4	129269220	129277892	0	-	-5380
Eif4enif1	chr11	3102997	3144590	0	+	9719|9077|9743|9307
Eif4g1	chr16	20672821	20692956	0	+	28953|28953|-15952|-15952|-22618|-22618
Eif5a	chr11	69730213	69734888	0	-	-13900|-13144|-13900|-13461|-14472|-13461|-13789|-13599|-13900
Eme2	chr17	25029097	25032032	0	-	-14879|-13639
Emilin1	chr5	31216158	31223646	0	+	-4896
Eno2	chr6	124710072	124719527	0	-	-5347
Ep400	chr5	111093391	111199736	0	-	4283|4283|7017|7017
Epb4.1l1	chr2	156246787	156368950	0	+	29129|29129
Epn3	chr11	94350912	94361288	0	-	-17304|-6776|-2761
Epx	chr11	87677499	87689038	0	-	-19850|-3991
Eras	chrX	7501401	7505733	0	-	-22729|16616|25028
Ercc2	chr7	19967387	19981041	0	+	6149
Erf	chr7	26027579	26035777	0	-	-26635|-24335|23557
Ergic3	chr2	155833860	155844015	0	+	16309|-6014|-12127
Ermp1	chr19	29684372	29722910	0	-	-22149
Espl1	chr15	102126723	102154787	0	+	-2224
Esrra	chr19	6985466	6996298	0	-	-7284
Etv3	chr3	87329499	87344078	0	+	-2085|-2085
Ewsr1	chr11	4969690	4999080	0	-	-28312
Exoc2	chr13	30905786	31065916	0	-	-22484
Exosc4	chr15	76157826	76161100	0	+	21836
F2	chr2	91465476	91476571	0	-	8977|9837
F2r	chr13	96371743	96388388	0	-	-14092
F8a	chrX	70473644	70476134	0	+	13868|-14653
Fads6	chr11	115144680	115158860	0	-	-23897
Fam109b	chr15	82171608	82176140	0	+	-2199|-21000
Fam113a	chr2	130243419	130250377	0	-	-2923|-2570
Fam119a	chr1	64653053	64663742	0	-	-2685
Fam129c	chr8	74121544	74132048	0	+	12128
Fam131a	chr16	20695129	20703109	0	+	6356|-310
Fam132b	chr1	93263006	93270794	0	+	12963
Fam134c	chr11	100957829	100981138	0	-	4148|4129|5490|5471
Fam149b	chr14	21167443	21202713	0	+	-4385|-4445|-4445
Fam158a	chr14	56200360	56204091	0	-	-8178|-4716
Fam160a2	chr7	112527123	112548525	0	-	6188
Fam167b	chr4	129254058	129255824	0	-	16688
Fam195a	chr17	26000642	26005683	0	-	-21571
Fam71a	chr1	192986462	192988696	0	-	-1338|264
Fam83e	chr7	52976589	52984862	0	+	18717|17067|10917|9440
Fam98c	chr7	29937529	29941229	0	-	-26432|4995
Fat1	chr8	46035561	46137611	0	+	-1047|-2329
Fat2	chr11	55064111	55125759	0	-	-2113
Fbl	chr7	28954766	28964288	0	+	-5976
Fbxl16	chr17	25946029	25958208	0	+	-17874
Fbxl4	chr4	22284711	22361193	0	+	7330
Fbxo17	chr7	29501808	29523159	0	+	-23403
Fbxo46	chr7	19705207	19723609	0	+	1965
Fbxw9	chr8	87584017	87591019	0	+	-24868
Fdxr	chr11	115129338	115138283	0	-	-3320
Fer1l4	chr2	155844875	155878683	0	-	-3445|21082
Fes	chr7	87522643	87532832	0	-	-19530|4103|5263
Fgd5	chr6	91937103	92025999	0	+	-2553
Fgf11	chr11	69611703	69615127	0	-	15912|25208
Fhl4	chr10	84559763	84565240	0	-	22841
Fhod1	chr8	107853061	107871870	0	-	-16435|6725|27353
Fis1	chr5	137437946	137442102	0	+	-29071
Fitm1	chr14	56194510	56195789	0	+	-1403|-4865
Fiz1	chr7	4958657	4966299	0	-	-19550|-19581|-18095|-19106|3295|3264|4750|3739|14198|14167|15653|14642|15142|15111|16597|15586
Fkbp4	chr6	128380124	128388649	0	-	-5752
Fkbp6	chr5	135767573	135825861	0	-	290
Flcn	chr11	59605252	59623275	0	-	-14220
Flt3l	chr7	52386558	52391802	0	-	10579|11658
Fndc5	chr4	128814303	128821836	0	+	-1006
Fndc8	chr11	82705646	82714239	0	+	19657|-12428
Fnta	chr8	27109193	27126073	0	-	-29130|-23358
Foxh1	chr15	76498736	76500303	0	-	-23255|22601|24143
Foxm1	chr6	128313011	128325904	0	+	-29178
Frem2	chr3	53317859	53461277	0	-	-2062
Ftcd	chr10	76038392	76053083	0	+	5986|-20999
Ftl1	chr7	52713313	52715256	0	-	-19725
Ftmt	chr18	52491189	52492650	0	+	-28
Ftsj1	chrX	7815793	7829532	0	-	-1411
Fuca1	chr4	135476640	135496215	0	+	3878
Furin	chr7	87534079	87550317	0	-	-13382|-10713|-12222|-9553
Fut2	chr7	52903964	52921678	0	-	10842|13022
G630016D24Rik	chr14	52636539	52639462	0	+	-19015
G630025P09Rik	chr11	69617170	69619540	0	+	-13869|-23165
Gabrd	chr4	154759087	154772178	0	-	7370
Gal3st1	chr11	3889935	3899331	0	+	12615|6318|6318
Gal3st3	chr19	5298330	5308738	0	+	-8660
Galns	chr8	125102137	125135387	0	-	-26821|-26821|15031|15031
Galnt9	chr5	111032523	111050401	0	+	7017|-235
Galp	chr7	6148691	6167739	0	+	8067
Gapdh	chr6	125111869	125115601	0	-	-24445
Gart	chr16	91621641	91647217	0	-	13123
Gas2l1	chr11	4954134	4965330	0	-	5438|5438|5438|5438
Gata1	chrX	7536385	7544941	0	-	-22592|-14180|-253
Gcn1l1	chr5	116015271	116072663	0	+	10632
Gdf7	chr12	8304723	8308760	0	-	13045
Gdf9	chr11	53246787	53251404	0	+	-4189
Gemin7	chr7	20150297	20158692	0	-	-8172
Ggn	chr7	29955228	29958952	0	+	9004|9184
Gh	chr11	106161581	106163124	0	-	-25772|18685
Gimap3	chr6	48714462	48720850	0	-	4823
Gimap5	chr6	48696195	48704199	0	+	-29478
Gipc1	chr8	86176576	86188688	0	+	-16321
Gipc3	chr10	80800506	80806011	0	-	-20318|-17508|29387
Git2	chr5	115177416	115223501	0	-	-24067|-24066|-24066
Gja4	chr4	126988664	126991222	0	-	12495
Gjb3	chr4	127002480	127008080	0	-	-4363|-2652|20873|22584|25157|26868
Gjb4	chr4	127028329	127031325	0	-	-27608|-2372|1912
Glb1l	chr1	75194811	75207353	0	-	-24533
Glipr2	chr4	43970573	43991990	0	+	-26688
Glrx5	chr12	106270898	106279120	0	+	9092
Glt25d1	chr8	74134922	74148810	0	+	25506
Gltscr1	chr7	16556610	16584844	0	-	-26684
Gltscr2	chr7	16523186	16531457	0	-	26703
Gm1006	chr2	153766597	153789588	0	+	-2152
Gm10069	chr6	128388774	128425862	0	+	5877|5877
Gm10684	chr9	44915258	44943689	0	-	-15264
Gm10731	chr3	40657397	40659203	0	-	-309
Gm11559	chr11	99725789	99726885	0	+	8430
Gm11565	chr11	99776064	99776985	0	+	-17960
Gm11567	chr11	99740500	99741543	0	+	23141
Gm14458	chrX	8563025	8563881	0	-	-26490|-23893|-10121|-4004|-142
Gm14511	chrX	8552837	8553685	0	-	-16294|-13697|75|6192|10054
Gm16517	chr10	79132154	79138871	0	+	-18603
Gm166	chr7	134726601	134732109	0	-	3723|23570|29872
Gm4532	chr7	134375931	134376644	0	-	3668
Gm4598	chr7	25446312	25448128	0	+	-10207
Gm4934	chr13	59813644	59820650	0	+	1598|-20881
Gm5111	chr6	48539443	48540583	0	+	-6679
Gm5166	chrX	99986534	99993727	0	+	-12558
Gm52	chr5	135034109	135035963	0	-	-598
Gm5506	chr18	48204988	48208037	0	+	-1776
Gm5634	chrX	8539259	8540101	0	-	-2710|-113|13659|19776|23638
Gm5640	chrX	71884457	71890974	0	-	-5188
Gm5936	chrX	72082534	72088694	0	+	-1076|-4827
Gm608	chr16	44173509	44227578	0	+	5176
Gm614	chrX	98456715	98459331	0	-	28102
Gm6682	chr12	4788975	4790318	0	+	10235
Gm6890	chrX	71986265	71987527	0	+	14415
Gm694	chr4	140988817	140992020	0	-	28338
Gm711	chr2	26789588	26809016	0	+	25100
Gm8994	chr6	136277556	136280001	0	+	-1630
Gm9	chrX	34748496	34751036	0	-	-19269|291
Gm9159	chrX	100740838	100743038	0	+	19110
Gm9790	chr9	121758657	121766649	0	-	-23688|-21353|-19553
Gmppa	chr1	75432517	75439751	0	+	9065
Gnas	chr2	174123359	174172243	0	+	11365|11365|-2174|-2174|11365|11365|3187|3187|-10352|-10352|3187|3187|800|800|-12739|-12739|800|800|-234|-234|-13773|-13773|-234|-234|29821|-2943|29290|-2943|-16482|-16482|29287|-2943|-2943|27112|1717|1714|-461
Gnaz	chr10	74429975	74478622	0	+	-24232
Gng7	chr10	80411368	80477670	0	-	16772
Gng8	chr7	17477134	17480784	0	+	5296
Golga2	chr2	32143772	32163441	0	+	-14991|-14991
Gpaa1	chr15	76161723	76165329	0	+	25733|-26950
Gper	chr5	139899132	139903752	0	+	-2636
Gpha2	chr19	6226400	6227767	0	+	-2796|-29728
Gpr101	chrX	54749846	54756934	0	-	-2562
Gpr116	chr17	43526414	43596506	0	+	-234
Gpr137	chr19	7012559	7015683	0	-	-26669|-27926|-26983|-26669
Gpr157	chr4	149461611	149480036	0	+	-14050|-27626
Gpr17	chr18	32102653	32109290	0	-	-2071
Gpr173	chrX	148779188	148802654	0	-	-20218
Gpr182	chr10	127186657	127188854	0	-	-9763|-928|4464
Gpr19	chr6	134819110	134847943	0	-	-27887|-27887|-27777|-27777|-17821|-17821|-27887|-17821
Gpr37l1	chr1	137056826	137064258	0	-	2872
Gpr4	chr7	19797886	19809525	0	+	-9767
Gpr62	chr9	106366291	106368271	0	-	14702|18045
Gpr81	chr5	124326744	124330029	0	-	-15311|-481
Gps2	chr11	69727693	69730093	0	+	6705
Gpsm3	chr17	34726750	34728698	0	+	-10951|-21808
Gpt	chr15	76527193	76530105	0	+	4289|2747|-8941|-12902|-17039
Gramd4	chr15	85888136	85968064	0	+	26235
Grcc10	chr6	124689201	124691097	0	-	23083
Grin2b	chr6	135679822	136123529	0	-	1566
Grin2c	chr11	115110482	115128557	0	-	6406
Grk4	chr5	35003027	35043737	0	+	21440|21440
Grm6	chr11	50664186	50679710	0	+	18090
Gsc2	chr16	17913646	17915152	0	-	-15681
Gsdma2	chr11	98508072	98519271	0	+	23418|21031
Gsdma3	chr11	98487673	98499403	0	+	3019|632
Gsk3a	chr7	26013277	26022870	0	-	-13728|-11428
Gstk1	chr6	42195933	42200440	0	+	-17168
Gtf2a1l	chr17	89067999	89114490	0	+	4080
Gtf2f1	chr17	57142824	57150711	0	-	-6752
Gtf3c2	chr5	31458378	31482517	0	-	9864
Gtpbp3	chr8	74012001	74017299	0	+	27112|5399|3496
Gtse1	chr15	85690136	85707002	0	+	5243|5482
Gucy2c	chr6	136645804	136730263	0	-	397|397|26869|26869
Gys1	chr7	52690208	52711987	0	+	25729|-5323
Gzf1	chr2	148506855	148518683	0	+	-2813
Gzmm	chr10	79151764	79158005	0	+	1007
H19	chr7	149761436	149764051	0	-	459|3620
H1fnt	chr15	98086412	98087738	0	-	-767
H2-Ab1	chr17	34400171	34406363	0	+	5947
H2afj	chr6	136756768	136758595	0	+	26108|-364
H2afy3	chr15	62049095	62051006	0	-	-530
H2-Ob	chr17	34375849	34382853	0	+	-18375
Hars	chr18	36926183	36942859	0	-	-29462
Hars2	chr18	36942933	36952214	0	+	29536
Hcfc1r1	chr17	23810574	23812491	0	+	6413
Hcn2	chr10	79179378	79198853	0	+	28621|-7929
Hdac6	chrX	7507247	7525015	0	-	-2666|-2666|5746|5746|19673|19673
Hddc3	chr7	87488022	87490983	0	+	17495|-25280
Heatr7a	chr15	76210942	76283469	0	+	22269|15957|6439
Hgsnat	chr8	27054930	27087216	0	-	9727|15499
Higd1a	chr9	121757677	121767118	0	-	-24157|-21822|-20022
Hipk4	chr7	28308279	28316193	0	+	5963
Hist4h4	chr6	136752588	136752900	0	-	-22240|4232
Hk3	chr13	55107346	55122695	0	-	-24587|326
Hmg20b	chr10	80808792	80813171	0	-	-27478|-27509|-27479|-24668|-24699|-24669|22227|22196|22226
Hmgcl	chr4	135502367	135518532	0	+	29605
Hnrnpr	chr4	135866890	135896593	0	+	20551
Hp	chr8	112099027	112103072	0	-	-19129|-16771|-7795
Hpca	chr4	128788818	128798984	0	-	16325|16774
Hpdl	chr4	116492511	116494113	0	-	-16352
Hs1bp3	chr12	8320238	8350630	0	+	-1567
Hsdl1	chr8	122085878	122099100	0	-	-13547|27733
Hsf5	chr11	87430665	87473044	0	+	-871
Hsp90ab1	chr17	45704726	45710210	0	-	-26042
Hspa1a	chr17	35106303	35109101	0	-	5590
Hspa1b	chr17	35093373	35096183	0	-	18508
Hspa1l	chr17	35109647	35116173	0	+	-5044
Hspb1	chr5	136363788	136365433	0	+	-23409
Hspb6	chr7	31338320	31340458	0	+	13479|-16340
Htr1d	chr4	135979438	136000317	0	+	-19553
Hus1b	chr13	31038712	31039543	0	-	3889
Idh3g	chrX	71024301	71032236	0	-	7384
Iffo1	chr6	125095268	125111794	0	+	4112|4102
Ifi30	chr8	73286671	73290562	0	-	-18521|3309|12441
Ifngr2	chr16	91547338	91564252	0	+	11305
Igfals	chr17	25015714	25018953	0	+	-1439|-2679
Igsf9	chr1	174412343	174429008	0	+	-13002|-12898|-14807|-14703
Ik	chr18	36904309	36917293	0	+	-9088
Il25	chr14	55551531	55554671	0	+	-16599|-18156|-28821
Il27ra	chr8	86554184	86566474	0	-	-17380|-13312
Il2rg	chrX	98459725	98463545	0	-	23888
Il4ra	chr7	132695795	132722988	0	+	8013
Il9r	chr11	32088996	32100279	0	-	13093|13093
Ildr2	chr1	168184269	168246962	0	+	14922
Ilk	chr7	112885103	112891439	0	+	-10397|-10262
Imp4	chr1	34496673	34502592	0	+	-3477
Impa1	chr3	10313539	10331439	0	-	21222
Ing1	chr8	11556065	11563250	0	+	-5786
Ing2	chr8	48752531	48760513	0	-	-28219
Insrr	chr3	87600872	87620023	0	+	13136
Ipo4	chr14	56244465	56254515	0	-	-1668
Iqcc	chr4	129292860	129296337	0	-	-23825|12630
Iqcf1	chr9	106402297	106404580	0	+	19324|19324|15981|15981
Irf3	chr7	52253029	52258218	0	+	18448|-9724
Irf9	chr14	56222821	56228866	0	+	26908|27502|26908|23446|24040|23446|-29432
Isg15	chr4	155573532	155574927	0	-	29525
Itfg2	chr6	128359461	128374928	0	-	7969
Itga2b	chr11	102314610	102331197	0	-	7803
Itpk1	chr12	103806792	103943079	0	-	2214|3569
Jag2	chr12	114146800	114167706	0	-	-20277
Jmjd8	chr17	25965987	25968787	0	+	2084|-18125
Jmy	chr13	94204156	94269644	0	-	3697
Josd2	chr7	51723425	51727021	0	+	6678
Jph1	chr1	16987544	17087879	0	-	-6128
Jtb	chr3	90035518	90039762	0	+	-28927
Kank2	chr9	21571216	21602990	0	-	4308
Katnal2	chr18	77231938	77286035	0	-	13941
Kcnc1	chr7	53651866	53694074	0	+	27234|27205
Kcnc3	chr7	51846255	51860121	0	+	25047
Kcnd1	chrX	7400968	7413629	0	+	-722|-17434
Kcnd2	chr6	21166108	21679805	0	+	-379
Kcnd3	chr3	105255247	105476920	0	+	-7541|-1055
Kcng1	chr2	168087197	168094831	0	-	-625
Kcng4	chr8	122147753	122159580	0	-	-9530
Kcnh6	chr11	105869516	105895378	0	+	20134
Kcnj11	chr7	53352531	53355607	0	-	-907
Kcnj12	chr11	60879305	60884633	0	+	-3436
Kcnj4	chr15	79314143	79335671	0	-	-19741
Kcnk4	chr19	7000179	7009005	0	-	-19991
Kcnk7	chr19	5704475	5707101	0	+	20765|18165|-26427
Kcnn4	chr7	25155281	25170230	0	+	7858|7858
Kcnq1ot1	chr7	150399015	150482452	0	-	-365
Kctd11	chr11	69691765	69694487	0	-	26501
Kctd21	chr7	104480832	104498726	0	+	7953
Kdm1b	chr13	47138907	47179982	0	+	-5793
Khk	chr5	31224267	31233619	0	+	3213
Khnyn	chr14	56503805	56515618	0	+	-3068|-7281
Khsrp	chr17	57160471	57170930	0	-	-26971
Kif13a	chr13	46844456	47025087	0	-	5237
Kif26a	chr12	113384418	113419958	0	+	-15505
Kif2b	chr11	91436599	91438869	0	-	-1240
Kifc1	chr17	27054035	27069524	0	+	-7164|-8227
Kifc2	chr15	76491070	76498626	0	+	27123|14022
Kitl	chr10	99478457	99563045	0	+	5258
Klc1	chr12	112997059	113044986	0	+	-15599|-15599|-15599
Klc3	chr7	19979788	19985205	0	-	-23967
Klhdc3	chr17	46811501	46817879	0	-	6159|6159
Klhdc7b	chr15	89217321	89219138	0	+	23427|-434
Klhdc8b	chr9	108349969	108363912	0	-	19840|21158|24625|26528
Klhdc9	chr1	173288579	173290929	0	-	-22202
Klhl17	chr4	155603152	155608966	0	-	-4514
Klhl30	chr1	93247649	93258981	0	+	-2394
Klk14	chr7	50945788	50950389	0	+	15749
Klk15	chr7	51189140	51194960	0	+	5845
Klk1b7-ps	chr7	51200381	51201297	0	+	17086
Klk1b8	chr7	51206041	51210308	0	+	22746
Krt1	chr15	101675856	101681217	0	-	-156
Krt10	chr11	99246568	99250678	0	-	-4
Krt16	chr11	100107405	100110216	0	-	11399
Krt17	chr11	100117530	100122303	0	-	-688
Krt2	chr15	101641119	101648600	0	-	-360
Krt28	chr11	99226320	99236217	0	-	14457
Krt31	chr11	99907959	99911865	0	-	-2862|-2004
Krt33b	chr11	99884950	99891182	0	-	-12650|17821|18679
Krt34	chr11	99898664	99902868	0	-	-24336|6135|6993
Krt4	chr15	101748965	101755166	0	-	541
Krt42	chr11	100124195	100131185	0	-	-9570
Krt73	chr15	101623738	101632763	0	-	-16512|15477
Krt77	chr15	101690286	101700049	0	-	-18988
Krt78	chr15	101776434	101784718	0	-	-29011
Krt79	chr15	101759762	101770755	0	-	-15048
Krtap31-1	chr11	99769233	99770204	0	+	-24791
Krtap31-2	chr11	99797604	99798539	0	+	3580
Krtap4-16	chr11	99711968	99712919	0	-	4440
Krtap9-1	chr11	99734702	99735313	0	+	17343
Krtap9-5	chr11	99809788	99810865	0	+	15764
Krtcap2	chr3	89050359	89053644	0	+	10528|8189
Ktelc1	chr16	38525263	38550266	0	-	-24422
Lag3	chr6	124854377	124861723	0	-	-2450|22428
Lalba	chr15	98310830	98313114	0	-	-26162
Lamb1-1	chr12	31950158	32014504	0	+	2509
Lamb2	chr9	108382192	108392861	0	+	-1560|-2878|-6345|-8248|-13598|-20297
Lass5	chr15	99566022	99602946	0	-	8092
Lat	chr7	133507341	133513048	0	-	-2669|-1763|1635
Lck	chr4	129225587	129250885	0	-	21627
Ldb1	chr19	46107090	46119701	0	-	24098|29688
Ldhal6b	chr17	5417322	5418767	0	-	-57|26203
Leap2	chr11	53235682	53236638	0	-	14338
Leng1	chr7	3611708	3617442	0	-	19436|20643
Lgals3bp	chr11	118254065	118263245	0	-	6413|7610
Lhb	chr7	52676315	52677224	0	+	11836|-19216
Lhfp	chr3	52845468	53065601	0	+	26586
Lias	chr5	65782735	65800446	0	+	11733
Lims2	chr18	32091160	32118273	0	+	-16059
Lin37	chr7	31340459	31344665	0	-	-19824|9995
Lingo3	chr10	80295548	80306784	0	-	18504
Lmf2	chr15	89181434	89186090	0	-	-19424|-18583|-4717|-2971|7804
Lmtk3	chr7	53039316	53059500	0	+	-7800
LOC100302626	chr15	76156446	76157963	0	-	-21973
Lpo	chr11	87619929	87639616	0	-	29572
Lrdd	chr7	148624413	148629254	0	-	-2047|15868
Lrfn3	chr7	31140532	31147791	0	-	-1459|1534
Lrp2bp	chr8	47095955	47114830	0	+	-24912
Lrrc14	chr15	76541169	76545521	0	+	18265|16723|5035|1074|-3063
Lrrc23	chr6	124719880	124729736	0	-	-15556
Lrrc24	chr15	76545705	76552603	0	-	-29699|-28157|-16469|-12508|-8371
Lrrc39	chr3	116265890	116276030	0	+	1734|1734
Lrrc41	chr4	115748069	115769648	0	+	23712
Lrrc45	chr11	120575266	120582439	0	+	-4187
Lrrc4b	chr7	51697856	51718714	0	+	-18891
Lrrc50	chr8	122099134	122122354	0	+	13581|-27699
Lrrc61	chr6	48504797	48520721	0	+	-2066|-2066
Lrrc66	chr5	73997880	74023660	0	-	-2596
Lrrc68	chr7	20116315	20147747	0	-	2773
Lrrc8a	chr2	30093288	30119310	0	+	6695|-18700
Lrwd1	chr5	136598935	136611944	0	-	-2207
Lsm2	chr17	35118804	35122838	0	+	4113|4383
Lsm7	chr10	80315569	80317954	0	-	7334
Lsp1	chr7	149646774	149680504	0	+	-6349|4624|-8012|2961
Lta4h	chr10	92916140	92947641	0	+	7033
Ltbp3	chr19	5740903	5758532	0	+	10001
Ltbr	chr6	125256588	125263888	0	-	-26963
Luzp1	chr4	136025675	136105233	0	+	26684
Lypd5	chr7	25134242	25138852	0	+	-13181
Lzts2	chr19	45089699	45101594	0	+	27539|27505|-24461|-21536|-24495
Madcam1	chr10	79127318	79131281	0	+	-23439
Mael	chr1	168131515	168168875	0	-	472
Maf1	chr15	76181723	76184808	0	+	-6950|-6950|-6950|-22780|-22780|-22780
Mafg	chr11	120489666	120494861	0	-	-12873
Magee1	chrX	102315734	102319250	0	+	242|-2120
Man2a2	chr7	87505335	87516012	0	-	-2710|20923|22083
Man2b1	chr8	87607167	87622638	0	+	-1718
Manf	chr9	106789745	106794269	0	-	5183
Map2k2	chr10	80568691	80587442	0	+	25992
Map3k11	chr19	5689130	5702864	0	+	21969|5420|2820
Map4k2	chr19	6341249	6353527	0	+	23729|19089|2218|-5674|-7504
Mapk11	chr15	88972913	88980036	0	-	11183
Mapk12	chr15	88961014	88971133	0	-	20086
Mapkapk5	chr5	121975059	121995901	0	-	-25666
March9	chr10	126493105	126497240	0	-	-22473
Mast3	chr8	73302016	73316332	0	-	-22461|-13329
Matk	chr10	80720289	80725726	0	+	-14011|-16761
Matn4	chr2	164215134	164230114	0	-	-11186
Mboat7	chr7	3629390	3645127	0	-	-8249|-7042
Mbtps1	chr8	122032053	122082661	0	-	2892|2892
Mcf2l	chr8	12915892	13020508	0	+	25949|9065|9065|-24460|-20523|-20523
Mchr1	chr15	81065928	81069393	0	+	-1560
Mcm8	chr2	132642070	132669924	0	+	-23220
Mcoln1	chr8	3500518	3515231	0	+	-9471
Mdp1	chr14	56276717	56279345	0	-	-26498|-26498
Mea1	chr17	46818085	46820054	0	+	-5953
Mecr	chr4	131399385	131423702	0	+	24009
Med12	chrX	98469429	98494273	0	+	-18004
Med22	chr2	26760786	26766162	0	-	-1674|-1674
Meg3	chr12	110783607	110806809	0	+	17948|13546|13546|-4248|-8650|-8650|-19484|-23886|-23886
Men1	chr19	6334978	6340894	0	+	17458|17492|17518|17518|12818|12852|12878|12878|-4053|-4019|-3993|-3993|-11945|-11911|-11885|-11885|-13775|-13741|-13715|-13715
Metrn	chr17	25931515	25933990	0	-	29913
Mett11d1	chr14	52504516	52511543	0	+	-2245|-9812
Mettl1	chr10	126478987	126482517	0	+	4220
Mfap2	chr4	140566338	140571898	0	+	5439|5652|4154|4367|2084|2297
Mfng	chr15	78586312	78603875	0	-	5487
Mfsd10	chr5	34976295	34979763	0	-	1824
Mfsd3	chr15	76531971	76534669	0	+	9067|7525|-4163|-8124|-12261
Mfsd5	chr15	102109886	102112175	0	+	-19061
Mfsd8	chr3	40622093	40650776	0	-	8118
Mgp	chr6	136820955	136824326	0	-	-2719|5285
Mia1	chr7	27964759	27966168	0	-	-25346|7364|10271
Mib2	chr4	155028580	155043336	0	-	-12280|-10690|-8178
Mical3	chr6	120957257	121031627	0	-	-1700
Miox	chr15	89164903	89167438	0	+	-1763|-2604|-16470|-18216|-28991
Mip	chr10	127662893	127668867	0	+	-14331|-24255
Mir101b	chr19	29209768	29209865	0	+	10160|4841
Mir1188	chr12	110850031	110850151	0	+	28787|18133
Mir1193	chr12	110953880	110954001	0	+	-8389
Mir1197	chr12	110950526	110950646	0	+	-11743
Mir1199	chr8	86535414	86535532	0	-	13562|17630
Mir127	chr12	110831055	110831125	0	+	27964|11326|9811|-843
Mir130a	chr2	84581271	84581335	0	-	-15339
Mir134	chr12	110972348	110972419	0	+	10079
Mir136	chr12	110833536	110833598	0	+	13807|12292|1638
Mir148a	chr6	51219810	51219909	0	-	13111
Mir150	chr7	52377126	52377191	0	+	-25255|-26334
Mir152	chr11	96711706	96711779	0	+	14799
Mir154	chr12	110976642	110976708	0	+	14373
Mir17	chr14	115442892	115442976	0	+	19461
Mir17hg	chr14	115443611	115445950	0	+	20180
Mir18	chr14	115443072	115443168	0	+	19641
Mir1906	chr12	110782750	110782830	0	+	17091|-5105|-20341
Mir192	chr19	6264843	6264932	0	+	8715|5975
Mir1936	chr12	103923138	103923230	0	-	22063|23418
Mir194-2	chr19	6264642	6264728	0	+	8514|5774
Mir199b	chr2	32173979	32174089	0	+	15216
Mir19a	chr14	115443221	115443303	0	+	19790
Mir19b-1	chr14	115443526	115443613	0	+	20095
Mir208a	chr14	55567896	55567979	0	-	151|1708|12373
Mir208b	chr14	55594536	55594613	0	-	-26483|-24926|-14261|3953|11216|15936
Mir20a	chr14	115443378	115443485	0	+	19947
Mir22	chr11	75277217	75277312	0	+	18554|10661
Mir299	chr12	110948847	110948910	0	+	-13422
Mir300	chr12	110962522	110962601	0	+	253
Mir320	chr14	70843316	70843398	0	+	14929|2271
Mir323	chr12	110950717	110950803	0	+	-11552
Mir329	chr12	110951690	110951787	0	+	-10579
Mir337	chr12	110823998	110824094	0	+	20907|4269|2754|-7900
Mir341	chr12	110849709	110849805	0	+	29980|28465|17811
Mir343	chr7	19971991	19972066	0	+	10753
Mir369	chr12	110981627	110981706	0	+	19358
Mir376a	chr12	110961990	110962058	0	+	-279
Mir376b	chr12	110961667	110961748	0	+	-602
Mir376c	chr12	110960927	110961010	0	+	-1342
Mir377	chr12	110978719	110978787	0	+	16450
Mir379	chr12	110947269	110947335	0	+	-15000
Mir380	chr12	110950012	110950073	0	+	-12257
Mir381	chr12	110965031	110965105	0	+	2762
Mir382	chr12	110971980	110972055	0	+	9711
Mir409	chr12	110981367	110981445	0	+	19098
Mir410	chr12	110981924	110982004	0	+	19655
Mir411	chr12	110948384	110948465	0	+	-13885
Mir412	chr12	110981498	110981578	0	+	19229
Mir431	chr12	110828656	110828747	0	+	25565|8927|7412|-3242
Mir432	chr12	110833165	110833240	0	+	13436|11921|1267
Mir433	chr12	110829924	110830048	0	+	26833|10195|8680|-1974
Mir434	chr12	110832715	110832809	0	+	29624|12986|11471|817
Mir453	chr12	110973828	110973908	0	+	11559
Mir469	chr5	115300374	115300446	0	-	-29251
Mir485	chr12	110973111	110973184	0	+	10842
Mir486	chr8	24253026	24253153	0	+	19311|7627
Mir487b	chr12	110965542	110965623	0	+	3273
Mir493	chr12	110818442	110818524	0	+	15351|-1287|-2802|-13456
Mir494	chr12	110953527	110953610	0	+	-8742
Mir495	chr12	110956963	110957026	0	+	-5306
Mir496	chr12	110977328	110977407	0	+	15059
Mir539	chr12	110966338	110966411	0	+	4069
Mir540	chr12	110824289	110824355	0	+	21198|4560|3045|-7609
Mir541	chr12	110980618	110980708	0	+	18349
Mir543	chr12	110955467	110955542	0	+	-6802
Mir654	chr12	110961427	110961511	0	+	-842
Mir665	chr12	110824523	110824617	0	+	21432|4794|3279|-7375
Mir666	chr12	110955294	110955393	0	+	-6975
Mir667	chr12	110958215	110958307	0	+	-4054
Mir668	chr12	110972941	110973007	0	+	10672
Mir673	chr12	110810199	110810289	0	+	22344|7108|-9530|-11045|-21699
Mir675	chr7	149762969	149763052	0	-	1458|4619
Mir679	chr12	110953786	110953859	0	+	-8483
Mir684-1	chr2	80468861	80468947	0	-	3819|24786|13922|6819|-6290
Mir686	chr14	55235513	55235622	0	-	26909
Mir702	chr5	137467302	137467411	0	+	285|-1607
Mir711	chr9	108871966	108872048	0	+	12009|7914
Mir715	chr17	39981080	39981190	0	+	-93
Mir758	chr12	110951019	110951099	0	+	-11250
Mir770	chr12	110801901	110801995	0	+	14046|-1190|-17828|-19343|-29997
Mir802	chr16	93369964	93370061	0	+	16375
Mir92-1	chr14	115443648	115443728	0	+	20217
Mir92b	chr3	89031037	89031120	0	-	-17005|8711|11050
Mirg	chr12	110973190	110987665	0	+	10921
Mkrn2	chr6	115551955	115568688	0	+	9867
Mks1	chr11	87666726	87677181	0	+	-2462|-18321
Mlc1	chr15	88786313	88808983	0	-	-2070|4768
Mlf2	chr6	124881405	124886165	0	+	22132|22132|-2746|-2746
Mmp19	chr10	128227965	128237880	0	+	7911|7954|-11850|-11807|-16181|-16138
Mmp23	chr4	155024763	155027493	0	-	3563|5153|7665
Mmp25	chr17	23766424	23782236	0	-	21925
Mov10l1	chr15	88813423	88885582	0	+	6510|-328
Mpg	chr11	32126504	32132701	0	+	13132
Mpv17l2	chr8	73282547	73284820	0	-	-12779|9051|18183
Mrgpra1	chr7	54590244	54609610	0	-	4014
Mrgprd	chr7	152500739	152509964	0	+	6674
Mrgprf	chr7	152486813	152495462	0	+	-7252
Mrpl34	chr8	73988824	73989652	0	+	3935|-17778|-19681
Mrpl47	chr3	32626419	32635677	0	-	-5783
Mrpl54	chr10	80727466	80729671	0	-	4629|7379
Mrps12	chr7	29524659	29526800	0	-	-1589|17709
Mrps25	chr6	92119516	92134017	0	-	5841
Mrps34	chr17	25032064	25033218	0	+	14911|13671
Mrto4	chr4	138903359	138908213	0	-	-5723
Msrb3	chr10	120218156	120336027	0	-	-1597
Mst1	chr9	107982766	107987358	0	+	-11786|-13029
Mtap1a	chr2	121121189	121136566	0	+	-5404|-11256|-8500|-14352|-10597|-16449
Mtap7d1	chr4	125909413	125933563	0	-	23213|23213
Mterfd3	chr10	84582179	84590772	0	-	-2691
Mtmr4	chr11	87405718	87429798	0	+	-25818
Mtnr1a	chr8	46154563	46173860	0	+	24773|17844
Mto1	chr9	78296016	78321959	0	+	-8741
Mtss1l	chr8	113245383	113265300	0	+	-16862
Mtvr2	chr19	5728087	5729666	0	-	1236|1236
Mtx1	chr3	89013003	89018257	0	-	-4142|-4142|21574|21574|23913|23913
Muc1	chr3	89032973	89037291	0	+	18858|-6858|-9197
Mus81	chr19	5482839	5488336	0	-	-22958|23564
Mutyh	chr4	116480338	116492035	0	+	2577|2577
Myadm	chr7	3289038	3299350	0	+	-7747|-6229|-3757|-6230|-8789|-7271|-4799|-7272
Myadml2	chr11	120507345	120509651	0	-	-27663
Mybpc2	chr7	51757068	51780039	0	-	10834|14932|26462
Mybpc3	chr2	90958300	90976673	0	+	22068
Mycbpap	chr11	94362660	94382816	0	-	-28304|-24289
Myh1	chr11	67013615	67038077	0	+	26797
Myh2	chr11	66984528	67011018	0	+	-2290
Myh6	chr14	55560757	55585444	0	-	-17314|-17314|-15757|-15757|-5092|-5092|13122|13122|20385|20385|25105|25105
Myh7	chr14	55589524	55613386	0	-	-14820|-7557|-2837
Mylpf	chr7	134355121	134357801	0	+	17357|-25191
Mynn	chr3	30501008	30517416	0	+	-5217
Myo7a	chr7	105199569	105268003	0	-	7969|26131
Myod1	chr7	53631843	53634462	0	+	7211
Naa11	chr5	97811227	97821349	0	-	-693
Naa50	chr16	44139921	44163477	0	+	-28412
Naga	chr15	82159961	82169256	0	-	4551|23352
Naprt1	chr15	75721393	75724911	0	-	8229
Napsa	chr7	51827814	51842216	0	+	21313|6606
Nat14	chr7	4873852	4876608	0	+	3178|1527
Nbeal2	chr9	110527292	110556665	0	-	-24941
Ncaph2	chr15	89186152	89203259	0	+	19486|19486|18645|18645|4779|4779|3033|3033|-7742|-7742
Nctc1	chr7	149730513	149744503	0	-	20007|23168
Ndrg2	chr14	52524945	52533163	0	-	-26402|-26402|-18835|-18835|8647|8647
Ndst3	chr3	123229083	123375310	0	-	5343
Ndufa1	chrX	34727583	34731233	0	-	534|20094
Ndufa2	chr18	36902019	36904202	0	-	9195
Ndufa6	chr15	82180568	82184721	0	-	-10914|7887
Ndufb5	chr3	32635984	32650481	0	+	6090
Ndufb7	chr8	86090656	86095522	0	+	25279
Nespas	chr2	174106737	174120937	0	-	-8943|-765|1622|2656|5365
Neu1	chr17	35068197	35074242	0	+	23581
Neurl4	chr11	69715379	69727324	0	+	-5609
Nfatc2ip	chr7	133526367	133540251	0	-	-29872|-28966|-25568
Nfe2l1	chr11	96678727	96690816	0	-	6091|11466|11466|11580|11580|5625
Nfkbib	chr7	29543269	29551543	0	-	-26332|-7034
Nfkbie	chr17	45692664	45700117	0	+	8496
Nfkbil2	chr15	76456666	76470359	0	-	-26978|-26298|-6412|6689
Nhlrc3	chr3	53255917	53267180	0	-	-6559|15661
Niacr1	chr5	124313580	124315518	0	-	-800|14030
Nkx6-3	chr8	24263742	24269420	0	+	18343
Nle1	chr11	82714270	82721897	0	-	-3823
Nlgn2	chr11	69636624	69648351	0	-	-17312|-8016
Nlgn3	chrX	98494519	98516687	0	+	7086
Nme3	chr17	25033444	25034472	0	+	16291|15051
Nme7	chr1	166237805	166367425	0	+	-5306|-5306
Noc4l	chr5	111077437	111082401	0	-	1430|3215
Nol7	chr13	43493744	43498227	0	+	26039
Nol9	chr4	151413435	151434142	0	+	-2378|-2378
Nolc1	chr19	46150352	46160020	0	+	6553|6553|6553|6553
Nop14	chr5	34981184	35002797	0	-	-21210
Nop2	chr6	125081900	125094771	0	+	-9256
Nos1	chr5	118317127	118403820	0	+	-634
Nosip	chr7	52317798	52333873	0	+	12161|12161
Npb	chr11	120469790	120470414	0	+	-12198
Nppa	chr4	147374854	147376176	0	+	-2839
Nppb	chr4	147359897	147361314	0	+	-17796
Nptx2	chr5	145306755	145318347	0	+	6410
Nr1h2	chr7	51805002	51809293	0	-	-18420|-14322|-2792|11915
Nradd	chr9	110523638	110526897	0	-	4827
Nrip2	chr6	128349783	128358953	0	+	7594|7594
Nrm	chr17	35998262	36002345	0	+	-20388
Nrxn2	chr19	6428015	6533217	0	+	-26994
Nsun4	chr4	115704376	115726481	0	-	-2124
Nsun5	chr5	135845822	135852667	0	+	19671
Nt5c	chr11	115351739	115353128	0	-	-22090|-14554
Nt5dc2	chr14	31948038	31952310	0	+	-1497|-4045
Ntf5	chr7	52669064	52672549	0	+	4585|-26467
Ntn5	chr7	52939783	52949924	0	+	7263|5083|-18089|-19739|-25889|-27366
Ntrk1	chr3	87582165	87599084	0	-	-11348
Nubp2	chr17	25019555	25023295	0	-	-6142|-4902
Nudt10	chrX	5745814	5750109	0	-	-1077
Nudt19	chr7	36332203	36340947	0	-	-18025
Nup188	chr2	30141952	30199782	0	+	29964
Nup214	chr2	31829969	31909495	0	+	3729
Nwd1	chr8	75170609	75238640	0	+	3690
Nxf2	chrX	131479069	131499293	0	-	-694
Nxnl1	chr8	74084453	74090548	0	-	18868
Nxt1	chr2	148498376	148501762	0	+	-11292|-11318
Odf3b	chr15	89207879	89209685	0	-	-28312|-26566|-15791|8070
Ogdh	chr11	6191599	6259096	0	+	26593
Ogfod2	chr5	124562346	124565485	0	+	-2638
Olfr1313	chr2	111911802	111912738	0	-	27176
Olfr1314	chr2	111931917	111932856	0	-	7058
Olfr1386	chr11	49283555	49284682	0	+	25489
Olfr1387	chr11	49273182	49274118	0	+	15116
Olfr1388	chr11	49257354	49258290	0	+	-712
Olfr1389	chr11	49243928	49245001	0	+	-14138
Olfr1418	chr19	11929484	11930441	0	-	21818
Olfr1419	chr19	11944672	11945704	0	-	6555
Olfr1420	chr19	11970512	11971442	0	+	18253
Olfr1508	chr14	53082395	53087136	0	-	-16583
Olfr1509	chr14	53070067	53071077	0	+	-486
Olfr186	chr16	59026801	59027731	0	-	12515
Olfr187	chr16	59035605	59039575	0	-	671
Olfr213	chr6	116490472	116491456	0	+	-11190
Olfr214	chr6	116506444	116507407	0	+	4782|-26281
Olfr221	chr14	52654849	52655784	0	-	-230
Olfr281	chr15	98286742	98287678	0	+	17833|-210
Olfr282	chr15	98267900	98268828	0	+	-1009|-19052
Olfr286	chr15	98057105	98064881	0	-	22090
Olfr323	chr11	58438574	58439546	0	-	-28214|-121
Olfr324	chr11	58410846	58411967	0	+	-486|-28579
Olfr325	chr11	58394338	58395379	0	+	-16994
Olfr370	chr8	86064991	86066086	0	+	-386
Olfr462	chr11	87702461	87703396	0	-	-18349|25423
Olfr463	chr11	87706489	87707424	0	-	-22377|21395
Olfr521	chr7	106915673	106916637	0	+	-387
Olfr549	chr7	109702799	109703749	0	+	-24547
Olfr550	chr7	109726982	109728019	0	+	-364
Olfr551	chr7	109736255	109737333	0	-	-9987
Olfr552	chr7	109752869	109753823	0	+	25523
Olfr578	chr7	110132734	110133676	0	-	19737
Olfr583	chr7	110199813	110200773	0	+	-22300
Olfr584	chr7	110234033	110234993	0	+	11920
Olfr585	chr7	110246256	110247213	0	+	24143
Olfr646	chr7	111254794	111255733	0	+	-22344
Olfr829	chr9	18661070	18662036	0	+	677
Olfr830	chr9	18679772	18680720	0	+	19379
Olfr978	chr9	39801396	39802332	0	+	-28876
Olfr979	chr9	39807792	39808835	0	-	21437
Olfr980	chr9	39813578	39814614	0	-	15658
Olfr981	chr9	39829979	39830912	0	+	-293
Olig2	chr16	91225794	91228922	0	+	21161
Omp	chr7	105291868	105293957	0	-	-17985|177
Opa3	chr7	19813737	19832166	0	+	6084
Oplah	chr15	76127032	76137675	0	-	-1685
Optc	chr1	135793771	135804576	0	-	6939|7765|7765|7765
Ormdl2	chr10	128254512	128258687	0	-	-18872|-14541
Ost4	chr5	31208891	31210095	0	-	10959|10893
Otud5	chrX	7418956	7451984	0	+	17266|554
Otud6a	chrX	97624351	97625224	0	+	-184
P2rx7	chr5	123093919	123134293	0	+	-2594|-2594|-2594|-2594
P2ry4	chrX	97785492	97790208	0	-	-1112
P4ha2	chr11	53914425	53945169	0	+	26692|26692
Pabpn1l	chr8	125143370	125146635	0	-	3783
Palm2	chr4	57581153	57730000	0	+	1764
Palm3	chr8	86545372	86554194	0	+	-3722|-7790
Panx2	chr15	88890155	88901337	0	+	-8540
Papolb	chr5	143003693	143006030	0	-	402
Pard6a	chr8	108225548	108227394	0	+	11535|11040|11535|-2550|-3045|-2550
Parp16	chr9	65062496	65087026	0	+	6513|5293
Parp3	chr9	106372683	106378982	0	-	3991|7334
Pars2	chr4	106323673	106327885	0	+	27397|27397
Pax8	chr2	24276079	24331086	0	-	7435
Pbx2	chr17	34729415	34734286	0	+	-8286|-19143
Pcbp4	chr9	106356187	106366340	0	+	-26786
Pcdh1	chr18	38356347	38369416	0	-	-11878|-10566
Pcdha1	chr18	37089938	37347311	0	+	-10402|-17832|-23896
Pcdha10	chr18	37164973	37347311	0	+	29777|16241|11158|6166|-1830|-7466|-16886
Pcdha11	chr18	37170511	37347311	0	+	21779|16696|11704|3708|-1928|-11348
Pcdha12	chr18	37179883	37347311	0	+	26068|21076|13080|7444|-1976
Pcdha2	chr18	37098858	37347312	0	+	-1482|-8912|-14976|-23189
Pcdha3	chr18	37105860	37347311	0	+	5520|-1910|-7974|-16187|-23161|-29336
Pcdha4	chr18	37112342	37347311	0	+	12002|4572|-1492|-9705|-16679|-22854
Pcdha4-g	chr18	37112394	37999854	0	+	12054|4624|-1440|-9653|-16627|-22802
Pcdha5	chr18	37120093	37347311	0	+	19753|12323|6259|-1954|-8928|-15103|-28639
Pcdha6	chr18	37127409	37347311	0	+	27069|19639|13575|5362|-1612|-7787|-21323|-26406
Pcdha7	chr18	37133577	37347311	0	+	25807|19743|11530|4556|-1619|-15155|-20238|-25230
Pcdha8	chr18	37152120	37347311	0	+	23099|16924|3388|-1695|-6687|-14683|-20319|-29739
Pcdha9	chr18	37157533	37347311	0	+	28512|22337|8801|3718|-1274|-9270|-14906|-24326
Pcdhb11	chr18	37581071	37584686	0	+	-15489|-27486
Pcdhb12	chr18	37595274	37598308	0	+	-1286|-13283
Pcdhb13	chr18	37602170	37605863	0	+	5610|-6387
Pcdhb14	chr18	37607310	37610748	0	+	10750|-1247|-27363
Pcdhb15	chr18	37633199	37635994	0	+	24642|-1474|-12719|-17540
Pcdhb16	chr18	37637421	37642691	0	+	28864|2748|-8497|-13318
Pcdhb17	chr18	37644674	37647944	0	+	10001|-1244|-6065
Pcdhb18	chr18	37649118	37654157	0	+	14445|3200|-1621
Pcdhb19	chr18	37656651	37661365	0	+	21978|10733|5912|-22559|-23744
Pcdhb20	chr18	37663917	37667314	0	+	29244|17999|13178|-15293|-16478
Pcdhb21	chr18	37673305	37676017	0	+	27387|22566|-5905|-7090
Pcdhb22	chr18	37678006	37681073	0	+	27267|-1204|-2389
Pcdhga1	chr18	37821598	38001524	0	+	-8558|-14049|-19637|-28961
Pcdhga10	chr18	37906841	38001524	0	+	25439|19912|13861|-16029|-20346
Pcdhga11	chr18	37915426	38001526	0	+	28497|22446|-7444|-11761
Pcdhga12	chr18	37925233	38001526	0	+	2363|-1954
Pcdhga2	chr18	37828758	38001524	0	+	-1398|-6889|-12477|-21801|-23100
Pcdhga3	chr18	37833988	38001526	0	+	3832|-1659|-7247|-16571|-17870
Pcdhga4	chr18	37845053	38001524	0	+	14897|9406|3818|-5506|-6805
Pcdhga5	chr18	37854154	38001524	0	+	23998|18507|12919|3595|2296|-27248
Pcdhga6	chr18	37866882	38001524	0	+	25647|16323|15024|-14520|-20047|-26098
Pcdhga7	chr18	37874487	38001526	0	+	23928|22629|-6915|-12442|-18493
Pcdhgb1	chr18	37840111	38001524	0	+	9955|4464|-1124|-10448|-11747
Pcdhgb2	chr18	37849512	38001526	0	+	19356|13865|8277|-1047|-2346
Pcdhgb4	chr18	37880207	38001524	0	+	29648|28349|-1195|-6722|-12773
Pcdhgb6	chr18	37901747	38001526	0	+	20345|14818|8767|-21123|-25440
Pcdhgb7	chr18	37911432	38001524	0	+	24503|18452|-11438|-15755
Pcdhgb8	chr18	37921454	38001524	0	+	28474|-1416|-5733
Pcnxl3	chr19	5664634	5688908	0	-	-21747|-5198|-2598
Pcsk1n	chrX	7496947	7501534	0	+	28124|26337|23604|13943|-25402
Pcsk4	chr10	79784029	79792218	0	-	5361|6964
Pcyt2	chr11	120471400	120479204	0	-	2784
Pddc1	chr7	148594082	148600024	0	-	-29673|27183
Pde4c	chr8	73247962	73275075	0	+	-24079
Pde7b	chr10	20117809	20444874	0	-	1665
Pde8a	chr7	88358689	88478508	0	+	7004
Pdia3	chr2	121239637	121264422	0	+	16335|3372
Pdik1l	chr4	133830920	133843168	0	-	25454|24861
Pdlim1	chr19	40296728	40346106	0	-	4836
Pdlim4	chr11	53868431	53882519	0	-	5214
Pear1	chr3	87553018	87572875	0	-	14861|14861|14861|14861
Peg10	chr6	4697305	4710516	0	+	-7549|-7549
Peg3	chr7	6658670	6683130	0	-	-22319
Pes1	chr11	3863977	3880007	0	+	-13343
Pet117	chr2	144194718	144199072	0	+	-24473
Pex6	chr17	46848411	46862490	0	+	24373
Pfdn5	chr15	102156546	102161920	0	+	27599
Pfkfb3	chr2	11393059	11423717	0	-	2762|2762|2762|2762|2762|2762|2762
Pfn4	chr12	4776100	4785072	0	+	-2640
Pga5	chr19	10743446	10752561	0	-	2532
Pgls	chr8	74116082	74120166	0	+	6666
Phf1	chr17	27070071	27074835	0	+	8872|7809
Phf17	chr3	41359655	41420786	0	+	-4|8013|9142|7645
Phyhd1	chr2	30122068	30137668	0	+	10080
Phyhip	chr14	70857323	70868631	0	+	28936|16278
Pias2	chr18	77303946	77394447	0	+	3970|4442|3970|4442|3970
Pigt	chr2	164323024	164333801	0	+	-10048
Pih1d1	chr7	52409767	52415434	0	+	7386|6307
Pik3c3	chr18	30432549	30507774	0	+	1850
Pik3r2	chr8	73292079	73300611	0	-	-28570|-6740|2392
Pik3r4	chr9	105545324	105589985	0	+	-2198
Pim2	chrX	7455431	7460558	0	+	-13392|-15179|-17912|-27573
Pip5k1c	chr10	80755716	80782714	0	+	21416|21416|18666|18666|-29977|-29977
Piwil2	chr14	70772286	70828901	0	-	-514|12144
Pkp3	chr7	148264127	148276408	0	+	85|1625
Pla2g2c	chr4	138281239	138300488	0	+	4527|-864
Plce1	chr19	38598686	38859590	0	+	-397
Pld6	chr11	59597394	59601159	0	-	7896
Plec	chr15	76001404	76030265	0	-	-26728|-27500|-26728|-26299|-25102|-22603|-25003|-25775|-25003|-24574|-23377|-20878|-29124|-22638|-29124|-23410|-22638|-22209|-21012|-18513|-22728|-16242|-24660|-25572|-25060|-24660|-22728|-17014|-16242|-15813|-14616|-12117
Plekhg4	chr8	107899280	107906762	0	+	20685|57
Plekhn1	chr4	155595564	155602651	0	-	1801
Plg	chr17	12571474	12612250	0	+	338
Plk3	chr4	116801259	116806557	0	-	-5734
Plk5	chr10	79819203	79828234	0	+	21624|20021
Plod3	chr5	137462888	137472514	0	+	-4129|-6021
Pls1	chr9	95653062	95745698	0	-	9347
Plscr3	chr11	69659873	69665560	0	+	28834|29079|29106|19538|19783|19810
Plvap	chr8	74021652	74035668	0	-	-29066|-27163
Plxna1	chr6	89266309	89312607	0	-	-5782
Plxnb2	chr15	88985978	89004280	0	-	-13061|-19999
Pnma1	chr12	85487080	85489439	0	-	-1271
Pnma3	chrX	70310125	70313530	0	+	25298|-17579
Pno1	chr11	17103202	17111592	0	-	-2962
Pnpla2	chr7	148641086	148646642	0	+	13879|13879|13879|-4036|-4036|-4036
Pnpla6	chr8	3515383	3544267	0	+	5394|5394
Podnl1	chr8	86649887	86656416	0	+	4866
Pold1	chr7	51788113	51804185	0	-	-13312|-9214|2316|17023
Poldip2	chr11	78325797	78336238	0	+	10321
Polr2h	chr16	20717898	20722338	0	+	29125|22459
Polr2i	chr7	31017092	31018406	0	+	4914|-2577
Polr2j	chr5	136592560	136598817	0	+	-17177
Polr3d	chr14	70838556	70843034	0	-	-14647|-14891|-1989|-2233
Pomp	chr5	148672203	148687354	0	+	-2255
Popdc2	chr16	38362258	38378300	0	+	-54|-17
Ppm1m	chr9	106097283	106101564	0	-	25486|25780
Ppp1r12c	chr7	4433122	4453282	0	-	5935|6702|19285
Ppp1r13l	chr7	19946564	19963882	0	+	-14674
Ppp1r16a	chr15	76502109	76525345	0	+	25061|-20795|-22337
Ppp1r3c	chr19	36806220	36811094	0	-	-2819
Ppp2r5b	chr19	6227766	6235840	0	-	-6644|20288|23028
Ppp2r5d	chr17	46819940	46841951	0	-	-17913
Pprc1	chr19	46131028	46147399	0	+	-12771
Ppt2	chr17	34753606	34764042	0	-	-26341|-15484
Pqbp1	chrX	7471648	7476354	0	-	-7531|-5744|-3011|6650
Pqlc2	chr4	138853919	138866615	0	-	6653
Prdx5	chr19	6981308	6984135	0	-	4879
Prelp	chr1	135806883	135817978	0	-	-6463
Prim2	chr1	33510655	33726603	0	-	-1454
Prkag1	chr15	98643227	98661939	0	-	-17155|-15822
Prkcc	chr7	3303657	3331005	0	+	6872|5830
Prmt1	chr7	52232127	52241702	0	-	-7121|21051
Prr12	chr7	52283076	52308251	0	-	-2614
Prr24	chr7	16857362	16859041	0	-	9812
Prrg2	chr7	52308976	52317022	0	-	-11385
Prrt1	chr17	34766630	34769205	0	+	28929|18072
Prrxl1	chr14	33413112	33462432	0	+	7615
Prss12	chr3	123149830	123209519	0	+	5257|3757
Prss33	chr17	23970329	23972734	0	-	-16095
Prss41	chr17	23973751	23981123	0	-	-24484
Prss42	chr9	110700688	110706248	0	+	-152
Prss43	chr9	110729193	110734008	0	+	28353
Prss44	chr9	110716497	110720501	0	+	15657
Prss53	chr7	135028957	135034484	0	-	-11531
Prss54	chr8	98083191	98099097	0	-	3136
Prx	chr7	28284342	28305060	0	+	-17974|-17974
Psenen	chr7	31346884	31348203	0	-	-23362|6457
Psmb11	chr14	55244146	55248393	0	+	-18385
Psmb5	chr14	55232956	55236832	0	-	25699
Psmc3ip	chr11	100953470	100956715	0	-	28571|29913
Psmd2	chr16	20651724	20663485	0	+	7856|7856
Psmd8	chr7	29959205	29965692	0	-	-19468
Psme1	chr14	56197330	56200364	0	+	1417|-2045
Psme2	chr14	56206276	56209938	0	-	-14025|-13945|-10563|-10483
Pspn	chr17	57138880	57139441	0	-	4518
Psrc1	chr3	108186721	108191149	0	+	-23147|-23113
Ptger1	chr8	86190538	86194002	0	+	-2359
Ptgir	chr7	17491838	17496254	0	+	20000
Ptms	chr6	124863692	124867964	0	-	-8691|16187
Ptpn18	chr1	34516590	34530624	0	+	16440
Ptpn6	chr6	124670735	124688727	0	-	25453
Ptpra	chr2	130276013	130380036	0	+	28559|28559
Ptpru	chr4	131324371	131394193	0	-	-18817|-18817
Pus1	chr5	111202686	111209615	0	-	-5596|-5615|-5596|-2862|-2881|-2862
Pycr1	chr11	120497025	120504984	0	-	-22996
Pycrl	chr15	75746892	75751990	0	-	-18850|6034
Qars	chr9	108411809	108418272	0	+	28057|26583|26739|25265|23272|21798|21369|19895|16019|14545|9320|7846
Qrich1	chr9	108419417	108462498	0	+	28977|28977|23627|23627|16928|16928
Rab1b	chr19	5099206	5106996	0	-	-23502
Rab3a	chr8	73278577	73282585	0	+	6536|6536|-15294|-15294|-24426|-24426
Rab4b	chr7	27953451	27963902	0	-	-23080|9630|12537
Rabggta	chr14	56334713	56341013	0	-	-9274
Rabl2	chr15	89412957	89422354	0	-	-21707|-1787
Rac3	chr11	120582781	120585283	0	+	3328
Rad51l3	chr11	82686566	82704117	0	-	-18128|13957
Radil	chr5	142960794	143027031	0	-	-20599
Rarres2	chr6	48519696	48522669	0	-	-15806|23453
Rasgrp4	chr7	29919951	29938972	0	+	5154|5154|-26273|-26273
Rasl10a	chr11	4958130	4960386	0	+	-12638
Rbm15b	chr9	106786317	106789331	0	-	10121
Rbpj	chr5	53981812	54048684	0	+	6382|-28413|6023
Rbpjl	chr2	164228693	164240948	0	+	9765
Rccd1	chr7	87461501	87469340	0	-	1187
Rcl1	chr19	29175864	29218333	0	+	-23744|-29063
Rdh1	chr10	127196818	127205355	0	+	17727|8892|3500
Rdh9	chr10	127213460	127229753	0	+	25534|20142
Rec8	chr14	56237006	56244227	0	+	-15841
Recql4	chr15	76534170	76540906	0	-	-18002|-16460|-4772|-811|3326
Reep6	chr10	79792914	79799186	0	+	-4665|-6268
Rela	chr19	5637489	5648130	0	+	-29672
Repin1	chr6	48543881	48549081	0	+	-2241|-2241|-2241|-2241|-2241|-2241
Rest	chr5	77694518	77712722	0	+	-2932
Rev1	chr1	38109630	38186507	0	-	3087
Rexo1	chr10	80003670	80024305	0	-	-15380
Rfc2	chr5	135058559	135074198	0	+	23194
Rfxap	chr3	54607036	54611713	0	-	3081
Rgag4	chrX	99261880	99266646	0	-	-1664|-1664
Rgs7bp	chr13	105737232	105845010	0	-	6111
Rhbdd3	chr11	4999440	5006094	0	+	28672
Rhbdf1	chr11	32109585	32122293	0	-	-8921
Rhbdl1	chr17	25971409	25974072	0	-	-10169|10040
Rhoq	chr17	87362450	87399409	0	+	8752
Rhot2	chr17	25975782	25981796	0	-	-17893|2316
Rhov	chr2	119094938	119096962	0	-	22508
Rhox1	chrX	34753799	34762253	0	-	-10926
Rhox2c	chrX	34868165	34872882	0	+	-26619
Rhox2d	chrX	34907916	34912222	0	+	13132
Rhox2h	chrX	35083503	35087784	0	-	-22019|6660|7905
Rhox3c	chrX	34884374	34888284	0	+	-10410
Rhox3h	chrX	35072194	35083271	0	-	-17506|11173|12418
Rhox3-ps	chrX	34918350	34922313	0	+	23566
Rhox4c	chrX	34894843	34899631	0	+	59
Rhox4g	chrX	35061007	35065834	0	-	-69|28610|29855
Rhox6	chrX	35180231	35183034	0	+	-460
Rhox7	chrX	35184862	35194348	0	+	4171
Rhox8	chrX	35227952	35232121	0	-	22453
Rhox9	chrX	35252273	35254947	0	-	-373
Rian	chr12	110842154	110899919	0	+	22425|20910|10256
Rin1	chr19	5050807	5057071	0	+	-11215
Rinl	chr7	29573987	29583982	0	+	29478
Rln3	chr8	86566965	86568878	0	-	-19784|-15716
Rltpr	chr8	108214805	108222065	0	+	792|-13293
Rnd1	chr15	98499635	98507892	0	-	3773
Rnf112	chr11	61261943	61267388	0	-	-2612
Rnf113a1	chrX	34731337	34732460	0	+	-430|-19990
Rnf123	chr9	107954170	107980134	0	-	14418|15661
Rnf160	chr16	87376895	87432851	0	-	3703
Rnf186	chr4	138523026	138524280	0	+	-674
Rnf19a	chr15	36169688	36212902	0	-	2576
Rnf215	chr11	4035162	4041195	0	+	5150
Rnf25	chr1	74640326	74647971	0	-	-10946|1931
Rnf31	chr14	56210626	56222508	0	+	14713|11251
Rnf40	chr7	134732211	134747119	0	+	-3621|-23468|-29770
Rnf5	chr17	34738043	34740506	0	-	-2805|8052
Rnu7	chr6	124690818	124693852	0	-	20328
Rpl10a	chr17	28465415	28467978	0	+	-19547
Rpl13a	chr7	52381145	52384105	0	-	18276|19355
Rpl18	chr7	52973440	52976205	0	+	15568|13918|7768|6291
Rpl7a	chr2	26766326	26768831	0	+	1838
Rpl8	chr15	76734500	76736748	0	+	-7582|-29367
Rpl9	chr5	65779602	65782670	0	-	-11668
Rplp0	chr5	116009475	116013736	0	+	4836
Rplp2	chr7	148633548	148637241	0	+	6341|-11574
Rps11	chr7	52377757	52379759	0	-	22622|23701
Rps8	chr4	116826440	116828737	0	-	-27914
Rps9	chr7	3655642	3658499	0	+	18764|17557
Rras	chr7	52273376	52277014	0	+	10623
Rrp36	chr17	46804404	46811204	0	-	12834
Rrp8	chr7	112880722	112885014	0	-	10486
Rrp9	chr9	106379639	106387746	0	+	-3334|-6677
Rsad1	chr11	94401111	94410521	0	-	17412|18538
Rtl1	chr12	110828378	110833613	0	-	-13884|-12369|-1715
Ruvbl2	chr7	52677267	52689834	0	-	-25355|5697
Rwdd2b	chr16	87433575	87440837	0	-	-4283
Rya3	chr2	153743965	153758732	0	+	-24784
S1pr3	chr13	51503986	51518166	0	+	2741
Sall3	chr18	81163112	81183317	0	-	-14346
Samd1	chr8	86521570	86524285	0	+	-27524
Sarm1	chr11	78285832	78311256	0	-	4220|4220
Sarnp	chr10	128258826	128314693	0	+	19011|14680
Sars2	chr7	29527009	29538873	0	+	1798|-17500
Scaf1	chr7	52258319	52271619	0	-	-8866
Scarna13	chr12	106269287	106269559	0	-	-7753
Scn2b	chr9	44925958	44938153	0	+	-2467
Scn4a	chr11	106179906	106210704	0	-	-28895|487
Scn4b	chr9	44947124	44962144	0	+	18699
Sco2	chr15	89202067	89204249	0	-	-22876|-21130|-10355|13506
Sdr39u1	chr14	56516121	56519069	0	-	-12196|-7983
Sebox	chr11	78317014	78318584	0	+	1538
Sec1	chr7	52933056	52934928	0	-	-2408|-228|22944|24594
Sec14l2	chr11	3997042	4018732	0	-	-15287|11280
Sec61g	chr11	16401640	16408487	0	-	6630|6630|6630
Selm	chr11	3414704	3417354	0	+	-26628
Sema6a	chr18	47404907	47528522	0	-	7793
Sept1	chr7	134357955	134361959	0	-	-24195|18353
Serpinf1	chr11	75223530	75236125	0	-	22538
Serpinf2	chr11	75245237	75253003	0	-	5660|13553
Sf1	chr19	6363689	6378038	0	+	24658|24658|16766|16766|14936|14936
Sf3b2	chr19	5273920	5295455	0	-	11535
Sfi1	chr11	3031852	3093466	0	-	-188
Sfpi1	chr2	90936953	90955913	0	+	721
Sfrs18	chr4	21774729	21803622	0	+	-26424
Sftpd	chr14	41985501	41998487	0	-	7262
Sfxn3	chr19	45122065	45130873	0	+	7905|7905|7905
Sgcb	chr5	74023987	74038970	0	-	-17906
Sgce	chr6	4624349	4697204	0	-	7650|7650|7650|7650|7650
Sgta	chr10	80506817	80522899	0	-	-28457|19800
Sharpin	chr15	76177469	76181540	0	-	7133|22963
Shroom1	chr11	53270706	53281257	0	+	19730
Sidt1	chr16	44240294	44332951	0	-	16569|16569
Sidt2	chr9	45745957	45763332	0	-	-15363|-11585
Sigirr	chr7	148277073	148286445	0	-	-22403
Siglece	chr7	50906439	50915531	0	-	14508
Sipa1	chr19	5651184	5663707	0	-	3454|3454|3454|3454|3454|20003|20003|20003|20003|20003|22603|22603|22603|22603|22603
Sipa1l2	chr8	127941962	128016610	0	-	-845
Sirt2	chr7	29551770	29573684	0	+	26559|26559|26559|7261|7261|7261
Sirt5	chr13	43466084	43490572	0	+	-1621
Sirt7	chr11	120479685	120486316	0	-	-4328
Six5	chr7	19679892	19683694	0	+	7253|-23350
Slamf7	chr1	173562533	173583168	0	-	26327
Slamf9	chr1	174405490	174408540	0	+	-19855|-21660
Slc10a5	chr3	10331733	10335656	0	-	17005
Slc12a1	chr2	124978335	125055737	0	+	-1666|-1666
Slc16a5	chr11	115323786	115335712	0	+	-7252|-14788
Slc17a7	chr7	52419290	52431508	0	+	16909|15830
Slc22a12	chr19	6535855	6543070	0	-	-19827|-16592|-14936|-3338
Slc22a4	chr11	53796627	53841592	0	-	6485|9427
Slc25a1	chr16	17925304	17928312	0	-	-28841
Slc25a16	chr10	62383380	62409242	0	+	-28838
Slc25a22	chr7	148615650	148620493	0	-	6714|3434|24629|21349
Slc25a37	chr14	69859907	69903160	0	-	6908
Slc25a38	chr9	120019516	120033437	0	+	16149
Slc27a1	chr8	74092825	74110607	0	+	-16591
Slc27a5	chr7	13573695	13583541	0	-	-27797|-26302|10093
Slc2a5	chr4	149493452	149518277	0	+	17791|4215
Slc35a2	chrX	7461369	7471153	0	+	-7454|-7454|-9241|-9241|-11974|-11974|-21635|-21635
Slc35b2	chr17	45701100	45704618	0	+	16932
Slc35e4	chr11	3807024	3814667	0	-	-17326
Slc38a5	chrX	7848517	7857302	0	+	20396
Slc38a9	chr13	113450973	113528960	0	+	9024
Slc39a1	chr3	90052113	90057534	0	+	-12332|-19063
Slc39a13	chr2	90901947	90910378	0	-	25854
Slc39a2	chr14	52513284	52516420	0	+	6523|-1044|-28526
Slc39a3	chr10	80491284	80496657	0	-	-2215
Slc39a4	chr15	76442812	76447282	0	-	-3901|-3221|16665|29766
Slc44a4	chr17	35051410	35067381	0	+	6794
Slc4a3	chr1	75542840	75556006	0	+	19305|16665|-6565
Slc5a2	chr7	135409210	135415947	0	+	25830
Slc9a5	chr8	107872157	107893781	0	+	16722|-6438|-27066
Smcr7l	chr15	80064509	80083799	0	+	22240
Smtn	chr11	3417525	3439295	0	-	2037|2037
Snhg10	chr12	106268828	106270489	0	-	-8683
Snora52	chr7	148634731	148634829	0	+	7524|-10391
Snord32a	chr7	52382752	52382833	0	-	19548|20627
Snord33	chr7	52382233	52382315	0	-	20066|21145
Snord34	chr7	52381972	52382038	0	-	20343|21422
Snord35a	chr7	52381716	52381805	0	-	20576|21655
Snord35b	chr7	52378395	52378481	0	-	23900|24979
Snord38a	chr4	116827120	116827179	0	-	-26356
Snord52	chr17	35087894	35087953	0	-	26738
Snord55	chr4	116828375	116828453	0	-	-27630
Snord66	chr16	20684328	20684384	0	+	-4445|-11111
Snord8	chr14	52829461	52829559	0	-	-5901
Snrnp25	chr11	32105414	32108993	0	+	-7958
Snrnp48	chr13	38296807	38319532	0	+	7864
Snrpa	chr7	27972024	27980779	0	-	-7247|-7758|-4340|-4851
Snw1	chr12	88790859	88813249	0	-	7860
Snx17	chr5	31495676	31501273	0	+	3295
Snx21	chr2	164611520	164618270	0	+	8611
Snx32	chr19	5495277	5510489	0	-	1411
Sohlh2	chr3	54985965	55013879	0	+	-504
Son	chr16	91648068	91663563	0	+	-12272|-12272
Sorbs1	chr19	40366529	40525888	0	-	3327|3327
Spaca4	chr7	52980477	52981186	0	-	-23314|-21664|-15514|-14037
Spag4	chr2	155890948	155895235	0	+	15710|-8817
Spata18	chr5	74042618	74070722	0	+	21554
Spata20	chr11	94340217	94346624	0	-	-2640|7888|11903
Spata2L	chr8	125756157	125760109	0	-	-28366|-8600
Speer5-ps1	chr10	43890252	43939391	0	+	382
Speg	chr1	75382184	75428879	0	+	652|-2844|15127|-9661|-18868|-22364|-4393|-29181|-26793
Spem1	chr11	69634372	69635667	0	-	-4628|4668
Spesp1	chr9	62118535	62129986	0	-	293
Sphk2	chr7	52964834	52973372	0	-	-15500|-12705|-15500|-13850|-11055|-13850|-7700|-4905|-7700|-6223|-3428|-6223
Spib	chr7	51781364	51787441	0	-	3432|7530|19060
Spink2	chr5	77634132	77640478	0	-	2084
Spns1	chr7	133513575	133521448	0	-	-11069|-10163|-6765
Spp2	chr1	90303593	90323013	0	+	6373
Spred3	chr7	29943847	29953666	0	-	-7442
Spsb3	chr17	25023618	25029092	0	+	6465|6465|7272|5225|5225|6032
Spz1	chr13	93344588	93346187	0	-	-1143
Srp72	chr5	77403725	77428960	0	+	-1771|-27470
Srpk3	chrX	71019760	71024263	0	+	-19860
Srrm2	chr17	23940153	23961710	0	+	-16486
Srrt	chr5	137736931	137748902	0	-	-11055|-11055|-11055
Ssr3	chr3	65183578	65196475	0	-	1933
Ssr4	chrX	71032366	71036166	0	+	-7254|-7139
Sssca1	chr19	5730305	5731721	0	-	-819
Sstr2	chr11	113485570	113486680	0	+	-1245|-1245
St8sia5	chr18	77424585	77494188	0	+	3123|3123
Stag2	chrX	39502588	39630352	0	+	19078|20367|-1743|-454
Stat2	chr10	127707631	127729905	0	+	20483
Steap2	chr5	5664830	5694077	0	-	-16497|-16497|-16988
Stk16	chr1	75207403	75212181	0	+	24583
Stk31	chr6	49345602	49419501	0	+	-316
Stk36	chr1	74648028	74683467	0	+	11003|-1874
Stoml3	chr3	53292714	53311574	0	+	9873
Stra13	chr11	120572254	120575081	0	-	4372
Strc	chr2	121189462	121206676	0	-	16626|29589
Stub1	chr17	25967580	25970306	0	-	-6403|13806
Suds3	chr5	117541688	117566002	0	-	9650|9650
Supt16h	chr14	52780093	52816914	0	-	6744
Surf1	chr2	26768897	26772050	0	-	-7562
Surf2	chr2	26771940	26775690	0	+	7452
Surf4	chr2	26775560	26789031	0	-	-24543
Surf6	chr2	26746291	26758333	0	-	6155
Svop	chr5	114476921	114541389	0	-	4449
Sycp3	chr10	87922331	87935980	0	+	165
Taar1	chr10	23640211	23641210	0	+	-20588|-29656
Taar2	chr10	23658377	23661389	0	+	-2422|-11490
Taar3	chr10	23669363	23670395	0	+	8564|-504
Taar4	chr10	23680299	23681343	0	+	19500|10432
Taar5	chr10	23690511	23691525	0	+	29712|20644
Tac2	chr10	127162447	127168824	0	+	-16644|-25479
Tacr2	chr10	61715185	61728738	0	+	-768
Taf10	chr7	112891407	112892852	0	-	2648
Taf1c	chr8	122121873	122129140	0	-	-2307|20910
Taf7	chr18	37800144	37803858	0	-	26298
Tagln	chr9	45737710	45744141	0	-	3828|7606
Tagln2	chr1	174430376	174437506	0	+	5031|3226
Taok3	chr5	117583603	117723924	0	+	7951
Tars2	chr3	95543898	95558900	0	-	-18024|-18024|-18024|-18024
Tas1r1	chr4	151402022	151412599	0	-	3214
Tas1r2	chr4	139209452	139226194	0	+	-15694
Tbc1d10b	chr7	134340973	134351982	0	-	-14218|28330
Tbcb	chr7	31009149	31017048	0	-	-4870|2621
Tbxa2r	chr10	80791475	80797917	0	+	5782|2972
Tceb2	chr17	23961706	23966076	0	-	-9437
Tcfeb	chr17	47873985	47929364	0	+	-23216|-22322|25491
Tcte1	chr17	45660382	45679626	0	+	6520|-23786
Tctex1d4	chr4	116799417	116801335	0	+	-1406
Tdrd12	chr7	36278628	36322763	0	-	159
Tead3	chr17	28468619	28487545	0	-	-2583|-2788
Tex101	chr7	25453030	25457069	0	-	-550
Tfip11	chr5	112755388	112767093	0	+	18322
Tgfb1i1	chr7	135390384	135397226	0	+	7004
Tgm1	chr14	56318845	56332329	0	-	-590|-590|-186
Thbs3	chr3	89019108	89030757	0	+	4993|-20723|-23062
Thoc4	chr11	120455829	120459679	0	-	22309
Thoc6	chr17	23805585	23810737	0	-	-6576
Thop1	chr10	80532827	80545105	0	+	-9872
Thtpa	chr14	55713620	55717832	0	+	29710|23015|21100|-19438
Tiam2	chr17	3326572	3519397	0	+	-2653
Tigd3	chr19	5891137	5894107	0	-	-21135|23653
Tigd5	chr15	75740164	75744964	0	+	7024|-17860
Timeless	chr10	127669118	127689988	0	+	-8106|-8106|-8106|-2103|-18030|-18030|-18030|-12027
Timm17b	chrX	7476523	7484778	0	+	7700|5913|3180|-6481
Timp3	chr10	85763156	85812250	0	+	24884
Tjp3	chr10	80735944	80754012	0	-	-19712|-16962
Tktl2	chr8	69035638	69037677	0	+	-1134
Tlcd2	chr11	75281580	75284146	0	+	22917|15024
Tlk2	chr11	105042843	105145270	0	+	16383|16383|15473|15473
Tlr12	chr4	128292689	128295863	0	-	-10893|11720
Tlr9	chr9	106124928	106129207	0	+	-2122
Tm9sf1	chr14	56254802	56262643	0	-	-9796
Tmc4	chr7	3617355	3629155	0	-	7723|8930
Tmco4	chr4	138528819	138615086	0	+	5119
Tmco6	chr18	36894723	36902045	0	+	-18674
Tmed11	chr5	109206253	109224382	0	-	-20389
Tmed4	chr11	6170716	6174840	0	-	-9834
Tmem102-ps	chr11	69617098	69619126	0	-	11913|21209
Tmem121	chr12	114424113	114427733	0	+	-1388
Tmem139	chr6	42211968	42214554	0	+	-1133
Tmem140	chr6	34813145	34824946	0	+	-18221|-22694
Tmem149	chr7	31350445	31352981	0	+	25604|-4215
Tmem151a	chr19	5079336	5085477	0	-	-23455|-1983
Tmem151b	chr17	45678889	45686626	0	-	-2458
Tmem174	chr13	99404932	99407365	0	-	-499
Tmem199	chr11	78320557	78325670	0	-	-10194
Tmem221	chr8	74078202	74082770	0	-	26646
Tmem9b	chr7	116879349	116895777	0	-	-24482
Tmprss9	chr10	80342560	80362239	0	+	17272
Tnc	chr4	63620818	63681760	0	-	-2960
Tnfrsf12a	chr17	23812413	23814416	0	-	-10255|-10255
Tnnc2	chr2	164602661	164605234	0	-	-2325
Tnni2	chr7	149628372	149630310	0	+	-24751|-26414
Tnni3	chr7	4469909	4474045	0	-	-14828|-14061|-1478
Tnnt1	chr7	4456264	4467577	0	-	-8360|-7593|4990
Toe1	chr4	116476607	116480164	0	-	-2403
Tpcn2	chr7	152439827	152469832	0	-	24233
Tpd52l2	chr2	181231957	181251462	0	+	3096
Tpmt	chr13	47118911	47138586	0	-	6114
Tpp1	chr7	112893360	112900721	0	-	-5221
Trabd	chr15	88906493	88917505	0	+	7798
Traip	chr9	107853293	107874599	0	+	5669|4263
Trappc2l	chr8	125135525	125139490	0	+	26959|-14893
Trappc3	chr4	125939648	125953127	0	+	-17128|-27187
Trappc9	chr15	72629953	72891634	0	-	-3031|-3031|-3031|2361|-3031
Trim21	chr7	109706435	109713983	0	-	13363|13363
Trim46	chr3	89038098	89049121	0	-	-9290|-9988|-6951|-7649
Trim50	chr5	135829165	135843524	0	+	3014
Trim56	chr5	137587155	137592077	0	-	-2553
Trim58	chr11	58453966	58465906	0	+	14541
Trim63	chr4	133871034	133885544	0	+	2412
Triobp	chr15	78813485	78836294	0	+	15267|-20065|-20065|-20065|2515
Trip6	chr5	137751126	137755469	0	-	-17622
Trmt112	chr19	6984187	6985513	0	+	-4827|-4827
Trmt6	chr2	132629950	132641790	0	-	23500
Trmu	chr15	85709756	85727823	0	+	24863
Trp53bp1	chr2	121022464	121097122	0	-	29471
Trpv2	chr11	62387987	62413807	0	+	13637
Tsen34	chr7	3645211	3652637	0	+	8333|8333|9231|7126|7126|8024
Tsfm	chr10	126459387	126467870	0	-	6897
Tspan15	chr10	61648143	61693966	0	-	21987
Tspyl2	chrX	148771394	148777027	0	-	5409
Tssk1	chr16	17894295	17895746	0	+	-5176
Tssk2	chr16	17898729	17900117	0	+	-742
Tssk4	chr14	56269018	56271368	0	+	16171|16281
Tssk5	chr15	76202387	76205368	0	-	-16695|-865
Tsta3	chr15	75755112	75760160	0	-	-27020|-2136
Ttc22	chr4	106295053	106312790	0	+	-1223
Ttc38	chr15	85662733	85689252	0	+	16119|15007|13699|-22160
Ttll8	chr15	88744327	88784848	0	-	22065|28903
Tuba3a	chr6	125228291	125236060	0	-	865
Tubg1	chr11	100981444	100987733	0	+	-3842|-5184
Tulp1	chr17	28488463	28502088	0	-	-17126
Twf2	chr9	106105438	106117718	0	+	-21612
Txnl4a	chr18	80403536	80409471	0	+	14004|14073|14004|14052|2546|2615|2546|2594
Txnl4b	chr8	112089885	112097951	0	+	5942|3584|-5392
Tymp	chr15	89202361	89207468	0	-	-26095|-24349|-13574|10287
U2af1l4	chr7	31348358	31350383	0	+	23517|-6302
Uba7	chr9	107877897	107886387	0	+	28867
Ubb	chr11	62365005	62366714	0	+	-9345
Ube2c	chr2	164595428	164598402	0	+	-7481
Ube2q1	chr3	89577530	89587919	0	+	11735
Ubl3	chr5	149316206	149364364	0	-	1139
Ubqln2	chrX	149932774	149936101	0	+	491|-893
Ubqln3	chr7	111289136	111291786	0	-	-14648
Ubqlnl	chr7	111296772	111299070	0	-	-21932
Ubxn10	chr4	138274440	138281166	0	-	-4454|937
Ubxn11	chr4	133658513	133682693	0	+	29499
Ucn2	chr9	108888207	108889209	0	+	28250|24155
Ufsp1	chr5	137735896	137736892	0	+	-1951
Unc45a	chr7	87470179	87485105	0	-	-14578|28197
Unc45b	chr11	82724754	82756907	0	+	6680
Upk3b	chr5	136514365	136520863	0	+	7911|6617
Uqcrc1	chr9	108838660	108851686	0	+	-21297|-25392
Uqcrh	chr4	115739569	115747675	0	-	-23318
Uqcrq	chr11	53242449	53244333	0	-	6643
Usp16	chr16	87455229	87483756	0	+	18675
Usp19	chr9	108393006	108404666	0	+	9254|9254|9254|9254|9254|7936|7936|7936|7936|7936|4469|4469|4469|4469|4469|2566|2566|2566|2566|2566|-2784|-2784|-2784|-2784|-2784|-9483|-9483|-9483|-9483|-9483
Usp29	chr7	6683451	6919931	0	+	22640
Usp30	chr5	114550341	114572933	0	+	4503
Usp35	chr7	104457889	104474474	0	-	-1595
Usp44	chr10	93294299	93311283	0	+	-14587
Uts2	chr4	150371205	150375918	0	+	173|-1438
Vapb	chr2	173563071	173609837	0	+	-1536
Vars	chr17	35137851	35153274	0	+	23160
Vkorc1	chr7	135036576	135039131	0	-	-16178
Vmn2r66	chr7	92143154	92160530	0	-	3294
Vmn2r88	chr14	52030675	52038557	0	+	-24084
Vmn2r89	chr14	52071637	52080967	0	+	16878|16877
Vps16	chr2	130250055	130270005	0	+	2601
Vps18	chr2	119114477	119124189	0	+	-4993
Vps28	chr15	76452517	76456457	0	-	-13076|-12396|7490|20591
Vps37c	chr19	10763304	10788909	0	+	8211
Vtn	chr11	78312621	78315827	0	+	-2855
Wbp11	chr6	136762175	136776737	0	-	-19605
Wbp7	chr7	31353873	31373745	0	-	-19085
Wbscr25	chr5	135463302	135477220	0	-	-20229
Wdr24	chr17	25960571	25965675	0	+	-3332|-23541
Wdr55	chr18	36919892	36923362	0	+	6495
Wdr81	chr11	75254445	75268219	0	-	-9556|-1663
Wdr83	chr8	87598933	87604645	0	-	4240
Wdr90	chr17	25981678	25998460	0	-	-14348
Wdr91	chr6	34830425	34860831	0	-	-29465|-24992
Wdr92	chr11	17111895	17135203	0	+	3265
Wfdc10	chr2	164481545	164482868	0	+	5295
Wfdc11	chr2	164488393	164499587	0	-	-23337
Wfdc16	chr2	164460207	164464302	0	-	11948
Wfdc9	chr2	164475124	164480466	0	-	-4216
Wfs1	chr5	37357342	37380221	0	-	-21914
Wwc1	chr11	35652679	35793591	0	-	28324
Xirp1	chr9	119922872	119932716	0	-	-5693|-4495
Xkr7	chr2	152857587	152881511	0	+	-22845
Xlr3a	chrX	70331631	70342434	0	-	-14730
Xlr3b	chrX	70437517	70448269	0	+	-22259
Xlr3c	chrX	70499878	70510729	0	-	-22432
Xlr4a	chrX	70319683	70327846	0	-	-142
Xlr4b	chrX	70459703	70467792	0	+	-73|-28594
Xlr4c	chrX	70479414	70488469	0	-	-28693|-172
Xlr5c	chrX	70530535	70535854	0	-	7891
Xpo4	chr14	58201107	58283793	0	-	26660
Xpot	chr10	121024435	121063372	0	-	-20201|-19270
Ybx1	chr4	118949931	118967118	0	-	-12261
Ybx2	chr11	69749400	69755101	0	+	28412
Yif1a	chr19	5088552	5092856	0	+	26530|5058
Ypel4	chr2	84574360	84578034	0	+	8364
Ywhag	chr5	136384248	136410511	0	-	-23314
Zap70	chr1	36818705	36839661	0	+	-2658
Zbtb12	chr17	35031503	35033789	0	+	-13113
Zbtb17	chr4	141000587	141023852	0	+	-19771|-28166
Zbtb32	chr7	31374699	31377961	0	-	-23301
Zbtb39	chr10	127176593	127184395	0	+	-2498|-11333|-16725
Zbtb48	chr4	151393884	151401780	0	-	14033
Zbtb9	chr17	27110123	27113148	0	+	6011
Zdhhc5	chr2	84528076	84555321	0	-	10675
Zfa	chr10	52262123	52265545	0	-	-323
Zfand1	chr3	10339955	10351301	0	-	1360
Zfand2b	chr1	75165219	75168199	0	+	-17601|-17601|-17512
Zfhx2	chr14	55680495	55710885	0	-	-26975|-20280|-18365|22173
Zfhx2as	chr14	55691927	55694711	0	+	8017|1322|-593
Zfp112	chr7	24897338	24912971	0	+	6372
Zfp13	chr17	23712818	23736454	0	-	10917
Zfp142	chr1	74611701	74634602	0	-	2423|15300
Zfp180	chr7	24866962	24892234	0	+	-24004
Zfp219	chr14	52625751	52640408	0	-	15146
Zfp235	chr7	24919181	24928260	0	+	28215
Zfp259	chr9	46081146	46090725	0	+	-20590
Zfp296	chr7	20162635	20166004	0	+	12115
Zfp324	chr7	13551212	13559171	0	+	-4532|-6027
Zfp334	chr2	165202935	165213759	0	-	-7873
Zfp358	chr8	3493137	3497208	0	+	-16852
Zfp36l3	chrX	51075862	51079571	0	-	-19806|-319
Zfp408	chr2	91483844	91489948	0	-	-4400|-3540
Zfp444	chr7	6124114	6144706	0	+	-16510|-16510
Zfp446	chr7	13563196	13571065	0	+	7452|7452|7452|5957|5957|5957
Zfp46	chr4	135841983	135849857	0	+	-4356
Zfp498	chr5	146044211	146052338	0	+	-1414
Zfp513	chr5	31501354	31504415	0	-	-12034|-12295
Zfp523	chr17	28314362	28342830	0	+	-23508
Zfp524	chr7	4967109	4970090	0	+	20360|-2485|-13388|-14332
Zfp526	chr7	26006469	26012523	0	+	-2673|-4973
Zfp553	chr7	134376956	134381374	0	+	-3356
Zfp579	chr7	4944453	4947703	0	-	-954|21891
Zfp580	chr7	5003133	5005324	0	+	22636|21692|-24279
Zfp628	chr7	4866818	4873605	0	+	-3856|-5507
Zfp629	chr7	134750548	134757947	0	-	-22115|-2268|4034
Zfp64	chr2	168750860	168781087	0	-	-29080|1029
Zfp646	chr7	135021214	135029509	0	+	-1739
Zfp647	chr15	76740799	76755878	0	-	-13796|-13796|7989|7989
Zfp663	chr2	165176796	165187619	0	-	18267
Zfp668	chr7	135008872	135020337	0	-	2616
Zfp746	chr6	48012395	48036592	0	-	-22763
Zfp747	chr7	134516050	134519564	0	-	-1921|8943|16046|29155
Zfp764	chr7	134547181	134550336	0	-	-21829|-21829|-14726|-14726|-1617|-1617
Zfp768	chr7	134486308	134488828	0	-	-1050|28815
Zfp771	chr7	134388039	134398315	0	+	7727
Zfp775	chr6	48563178	48573226	0	+	17056
Zfp777	chr6	47974186	47998113	0	-	15716
Zfp784	chr7	4986047	4990048	0	-	-20454|-9551|-8607
Zfp831	chr2	174469034	174536331	0	+	-1964
Zfp879	chr11	50645536	50655054	0	-	-8958
Zfx	chrX	91319969	91368746	0	-	-1370|-1370
Zfyve20	chr6	92136705	92164805	0	-	-24947
Zim1	chr7	6628153	6649143	0	-	11668
Zkscan17	chr11	59299022	59320142	0	-	-2453|-2453
Znhit1	chr5	137458070	137463752	0	-	3265|5157
Zscan10	chr17	23737822	23747986	0	+	-9549
Zscan20	chr4	128260782	128287342	0	-	-2372|20241
Zswim3	chr2	164630613	164647627	0	+	27704
Zxda	chrX	92036623	92043628	0	-	-24254
