# Supplementary material for: DNA methylation and differential gene regulation in photoreceptor cell death
Source: Cell Death Dis. 2014 Dec 4;5(12):e1558–. doi: 10.1038/cddis.2014.512 (PMC4649831; doi:10.1038/cddis.2014.512)
Supplement: Supplementary Table 2 [file cddis2014512x3.xlsx]

## Sheet: Motif enrichment in rd1
Supplementary Table 2. Farinelli et al.
List of DNA binding motifs enriched in PN11 rd1 retina
factor	collapsed_id	factor	DNA binding domain	hits	cutoff	zscore	-10*log(pval)	mean_position
AFF4	hPDI060	AFF4	AF4/FMR2 Family	31	7.135	-3.11	69.756	-0.186
BRCA1	MC00299	BRCA1	Ring finger domain family	92	6.375	-3.419	80.65	-0.118
CNOT3|Cnot3	M01253	CNOT3|Cnot3		422	4.643	-3.765	93.94	-0.06
DMRT1	M01146	DMRT1	DMRT Domain Family	316	2.343	-3.201	72.85	-0.062
E2F3	UP00003	E2F3	E2F Domain Family	597	2.449	-3.327	77.294	-0.047
Elk3	UP00420	Elk3	Ets Domain Family	310	5.51	-3.904	99.591	-0.071
FGF9|Fgf9	M01209	FGF9|Fgf9		312	1.981	-3.339	77.735	-0.064
GABPA	MC00367	GABPA	Ets Domain Family	523	4.113	-3.14	70.78	-0.048
GCM1	UP00070	GCM1	Glial Cells Missing (GCM) Domain Family	715	3.416	-3.438	81.356	-0.043
HES5	hPDI178	HES5	Helix-Loop-Helix Family (bHLH)	167	6.688	-4.12	108.752	-0.1
HINFP	MA0131	HINFP	BetaBetaAlpha-zinc finger Family	664	2.954	-3.393	79.709	-0.045
HMGN1	MC00502	HMGN1	High Mobility Group (Box) Family	644	4.393	-3.323	77.157	-0.045
Hoxa11	UP00246	Hoxa11	Homeodomain Family	27	6.939	-3.63	88.623	-0.222
HOXC10	UP00245	HOXC10	Homeodomain Family	24	7.359	-3.973	102.468	-0.252
HOXC11	UP00235	HOXC11	Homeodomain Family	27	6.855	-3.43	81.072	-0.213
ID2	hPDI175	ID2	Helix-Loop-Helix Family (bHLH)	372	6.836	-4.972	149.18	-0.077
MTERF	M01245	MTERF		37	6.227	-3.256	74.77	-0.177
MTF1	M01242	MTF1	BetaBetaAlpha-zinc finger Family	441	-5.609	-4.989	150.061	-0.071
MTF1	UP00097	MTF1	BetaBetaAlpha-zinc finger Family	492	3.668	-3.322	77.142	-0.051
Mxi1	MC00373	Mxi1	Helix-Loop-Helix Family (bHLH)	471	4.944	-3.684	90.734	-0.056
MYC	MC00394	MYC	Helix-Loop-Helix Family (bHLH)	387	5.531	-4.56	128.744	-0.071
MYCN	MA0104	MYCN	Helix-Loop-Helix Family (bHLH)	344	5.735	-4.505	126.164	-0.075
NFIB	hPDI180	NFIB	Nuclear Factor I-CCAAT-binding Transcription Factor (NFI-CTF) Family	679	5.055	-4.671	134.101	-0.055
NR2F1	MA0017	NR2F1	Hormone-nuclear Receptor Family	94	5.026	-3.104	69.543	-0.109
NRL	hPDI174	NRL	Leucine zipper Family (bZIP)	691	5.132	-3.234	74.018	-0.043
PAX4	M00373	PAX4	Homeodomain Family	813	3.611	-4.082	107.079	-0.046
POLR3A	M01798	POLR3A		22	7.107	-3.531	84.841	-0.24
TBX15	M01264	TBX15	Transcription Factor T-Domain	250	-3.911	-3.498	83.57	-0.074
TFCP2	M00947	TFCP2	Grainyhead	318	2.228	-3.743	93.046	-0.068
TGIF2LX	hPDI163	TGIF2LX	Homeodomain Family	57	7.38	-3.114	69.876	-0.139
XBP1	MS00008	XBP1	Leucine zipper Family (bZIP)	487	4.414	-4.021	104.486	-0.058
XBP1	MS00008	XBP1	Leucine zipper Family (bZIP)	299	1.94	-3.32	77.054	-0.065
Yy1	MC00372	Yy1	BetaBetaAlpha-zinc finger Family (zf-C2H2)	266	0.918	-3.545	85.371	-0.072
ZBTB33	MC00418	ZBTB33	BetaBetaAlpha-zinc finger Family (zf-C2H2)	103	6.244	-3.906	99.69	-0.122
ZBTB4	hPDI024	ZBTB4	BetaBetaAlpha-zinc finger Family	169	5.711	-3.478	82.831	-0.089
ZFP42	M01744	ZFP42	BetaBetaAlpha-zinc finger Family	264	3.333	-4.026	104.721	-0.079
