# Supplementary material for: DNA methylation and differential gene regulation in photoreceptor cell death
Source: Cell Death Dis. 2014 Dec 4;5(12):e1558–. doi: 10.1038/cddis.2014.512 (PMC4649831; doi:10.1038/cddis.2014.512)
Supplement: Supplementary Table 3 [file cddis2014512x4.xlsx]

## Sheet: Hypermethylated Yy1 targets
Supplementary Table 3. Farinelli et al.
List of hypermethylated Yy1 target genes in PN11 rd1 retina
gene	#chrom	gTSS	gTTS	NA	strand
1700045I19Rik	chrX	160198071	160199261	0	-
4921530L21Rik	chr14	96280484	96281994	0	+
4930434E21Rik	chr5	150331253	150414469	0	+
4930549C01Rik	chr4	136166351	136169128	0	+
4931409K22Rik	chr5	24049251	24061287	0	-
4933402P03Rik	chr11	69630067	69631942	0	-
4933403O03Rik	chr10	57692726	57694761	0	-
4933407P14Rik	chr11	104047640	104052480	0	+
A130042E20Rik	chr10	75922311	75931859	0	-
A4galt	chr15	83057152	83082204	0	-
Acacb	chr5	114615526	114700767	0	+
Actl7a	chr4	56756293	56757797	0	+
Actrt2	chr4	154040536	154041976	0	-
Adam30	chr3	97964734	97967096	0	+
Adprhl2	chr4	125993594	125998947	0	-
Adra1b	chr11	43588107	43649834	0	-
Als2cr12	chr1	58714963	58752833	0	-
Amot	chrX	141880966	141921589	0	-
Apeh	chr9	107987745	107996811	0	-
Asphd2	chr5	112814465	112821233	0	-
Atp11c	chrX	57476466	57657156	0	-
Atp2b3	chrX	70748424	70816344	0	+
Atrx	chrX	102992955	103124711	0	-
B020018G12Rik	chr1	177907906	177909247	0	-
BC005561	chr5	104937370	104951400	0	+
Bcl9	chr3	97008550	97020430	0	-
Bex1	chrX	132748510	132750052	0	-
Bex2	chrX	132601103	132602775	0	-
Chrm2	chr6	36473169	36474774	0	+
Cldn18	chr9	99591217	99617686	0	-
Col9a2	chr4	120712170	120727930	0	+
Cox6a2	chr7	135348948	135349880	0	-
Csl	chr10	99220338	99222292	0	-
Dach2	chrX	110411864	110948700	0	+
Dedd	chr1	173259275	173272632	0	+
Defb29	chr2	152364449	152365777	0	-
Dennd4b	chr3	90070455	90084587	0	+
Dgkk	chrX	6356431	6525489	0	+
Dkkl1	chr7	52462895	52467253	0	-
Dnajb8	chr6	88172261	88173250	0	+
Dnase1l2	chr17	24577712	24580046	0	-
Dusp9	chrX	70884779	70888853	0	+
Dux	chr10	57693398	57695423	0	-
E430018J23Rik	chr7	134534350	134537135	0	-
Emilin2	chr17	71601515	71660305	0	-
Fam71a	chr1	192986462	192988696	0	-
Fat1	chr8	46035561	46137611	0	+
Ffar3	chr7	31639348	31641197	0	-
Fhl1	chrX	54032864	54046523	0	+
Fut11	chr14	21514189	21519419	0	+
Gla	chrX	131122707	131135544	0	-
Gm14458	chrX	8563025	8563881	0	-
Gm14511	chrX	8552837	8553685	0	-
Gm5424	chr10	61533769	61535319	0	+
Gm5634	chrX	8539259	8540101	0	-
Gm5635	chrX	8640215	8640948	0	+
Gm5936	chrX	72082534	72088694	0	+
Gm7337	chr5	88279383	88282037	0	+
Gm7534	chr4	133746718	133758919	0	-
Gpr182	chr10	127186657	127188854	0	-
Grin2d	chr7	53087852	53122051	0	-
Grm4	chr17	27559332	27640249	0	-
Gtpbp6	chr5	110532995	110537216	0	-
Gykl1	chr18	52853343	52855247	0	+
Hist1h2aa	chr13	24026330	24026720	0	+
Hist1h2ba	chr13	24025641	24026025	0	-
Hnrnph2	chrX	131135824	131141593	0	+
Igbp1b	chr6	138605613	138606965	0	-
Iqsec2	chrX	148578810	148659779	0	+
Itga9	chr9	118620809	118810121	0	+
Kcnb2	chr1	15302532	15704295	0	+
Kcne1l	chrX	138739295	138740741	0	-
Kif12	chr4	62826670	62833165	0	-
Klb	chr5	65739649	65775242	0	+
Klhdc7b	chr15	89217321	89219138	0	+
Klhl34	chrX	154256366	154258301	0	+
Krt17	chr11	100117530	100122303	0	-
Krt33a	chr11	99872512	99877526	0	-
Krt35	chr11	99953505	99957538	0	-
Krt72-ps	chr15	101606990	101616889	0	-
Krt83	chr15	101261920	101269235	0	-
Ldhal6b	chr17	5417322	5418767	0	-
Lgsn	chr1	31233279	31261570	0	+
Lipe	chr7	26164545	26175125	0	-
Lpar2	chr8	72346463	72355001	0	+
Lrrc14	chr15	76541169	76545521	0	+
Lynx1	chr15	74578285	74583409	0	-
Lysmd1	chr3	94938098	94943441	0	+
Magee1	chrX	102315734	102319250	0	+
Mc3r	chr2	172073991	172076614	0	+
Mc5r	chr18	68497256	68499365	0	+
Mcm3ap	chr10	75931715	75978602	0	+
Mest	chr6	30688062	30698457	0	+
Mir127	chr12	110831055	110831125	0	+
Mir136	chr12	110833536	110833598	0	+
Mir432	chr12	110833165	110833240	0	+
Mir434	chr12	110832715	110832809	0	+
Mir876	chr4	36592405	36592486	0	-
Mobp	chr9	120058859	120085209	0	+
Morc2b	chr17	33272534	33276628	0	-
Mpeg1	chr19	12535268	12539775	0	+
Mrc1	chr2	14151040	14253649	0	+
Ndufa1	chrX	34727583	34731233	0	-
Ndufb11	chrX	20192451	20194690	0	-
Nek4	chr14	31764673	31800587	0	+
Nespas	chr2	174106737	174120937	0	-
Niacr1	chr5	124313580	124315518	0	-
Nos1	chr5	118317127	118403820	0	+
Nudt11	chrX	5624624	5631869	0	+
Odz3	chr8	49311018	49760044	0	-
Olfr1395	chr11	48961760	48962714	0	+
Olfr215	chr6	116532029	116532962	0	-
Olfr282	chr15	98267900	98268828	0	+
Olfr283	chr15	98208609	98209539	0	-
Olfr284	chr15	98170452	98171370	0	-
Olfr455	chr6	42488066	42489019	0	-
Olfr464	chr11	87727421	87728505	0	-
Olfr523	chr7	147362002	147362956	0	+
Olfr568	chr7	110025635	110026577	0	+
Olfr592	chr7	110335116	110336055	0	+
Olfr599	chr7	110486569	110487517	0	+
Olfr635	chr7	111127689	111128654	0	+
Olfr638	chr7	111151772	111152738	0	+
Olfr655	chr7	111744767	111745693	0	-
Olfr691	chr7	112485259	112486228	0	-
Olfr750	chr14	51689985	51691117	0	-
Otud5	chrX	7418956	7451984	0	+
Pabpc2	chr18	39933150	39935736	0	+
Pcdha2	chr18	37098858	37347312	0	+
Pcdha6	chr18	37127409	37347311	0	+
Pcdhb12	chr18	37595274	37598308	0	+
Pcdhb2	chr18	37454493	37457268	0	+
Pcdhgb1	chr18	37840111	38001524	0	+
Pcdhgb4	chr18	37880207	38001524	0	+
Peg13	chr15	72636029	72640754	0	-
Pirt	chr11	66725492	66742202	0	+
Piwil2	chr14	70772286	70828901	0	-
Pkn3	chr2	29934285	29946539	0	+
Plagl1	chr10	12810593	12851501	0	+
Pnldc1	chr17	13081767	13102866	0	-
Polr3h	chr15	81745459	81756643	0	-
Prps1l1	chr12	35669432	35671108	0	+
Rbm10	chrX	20194628	20228031	0	+
Recql4	chr15	76534170	76540906	0	-
Rffl	chr11	82617321	82684712	0	-
Rhebl1	chr15	98708191	98711845	0	-
Rhox4a	chrX	34805369	34810130	0	+
Rhox4g	chrX	35061007	35065834	0	-
Rnf113a1	chrX	34731337	34732460	0	+
Rnf26	chr9	43918863	43921134	0	-
Rpl10l	chr12	67384367	67385388	0	-
Rps4y2	chr6	148303177	148304118	0	+
Rtl1	chr12	110828378	110833613	0	-
Sbsn	chr7	31536489	31541153	0	+
Scnm1	chr3	94933641	94937934	0	-
Scrib	chr15	75877615	75900160	0	-
Sfpi1	chr2	90936953	90955913	0	+
Sgsm2	chr11	74662765	74710582	0	-
Sh3d19	chr3	85888355	85934443	0	+
Slc17a1	chr13	23962141	23987598	0	+
Slc25a5	chrX	34335646	34338801	0	+
Slc39a2	chr14	52513284	52516420	0	+
Snord37	chr10	80641705	80641757	0	+
Speg	chr1	75382184	75428879	0	+
Stag2	chrX	39503877	39630352	0	+
Tcam1	chr11	106137985	106149457	0	+
Tcl1	chr12	106454966	106460947	0	-
Tex19.1	chr11	121007456	121009627	0	+
Tigd4	chr3	84397495	84400954	0	+
Tktl1	chrX	71422597	71453837	0	+
Tktl2	chr8	69035638	69037677	0	+
Tmem174	chr13	99404932	99407365	0	-
Tmem181b-ps	chr17	6438149	6450142	0	-
Tmem79	chr3	88132574	88138355	0	-
Tnfrsf9	chr4	150294263	150320211	0	+
Trim13	chr14	62217062	62224780	0	+
Trpd52l3	chr19	30078279	30080510	0	+
Tsr1	chr11	74711581	74722842	0	+
Ufsp1	chr5	137735896	137736892	0	+
Uts2	chr4	150371205	150375918	0	+
Vegfa	chr17	46153942	46162112	0	-
Wdr20b	chr12	66326503	66329441	0	+
Yipf6	chrX	96133119	96144359	0	+
Zar1	chr5	72968354	72972323	0	-
Zdhhc25	chr15	88430731	88431972	0	+
Zfp3	chr11	70577948	70586431	0	+
Zfp36l3	chrX	51075862	51079571	0	-
Zfp507	chr7	36557368	36588008	0	-
Zfp64	chr2	168750860	168781087	0	-
Zfp646	chr7	135021214	135029509	0	+
Zp3	chr5	136455974	136464494	0	+

## Sheet: Hypermethylated E2F3 targets
Supplementary Table 3. Farinelli et al.
List of hypermethylated E2F3 target genes in PN11 rd1 retina
gene	#chrom	gTSS	gTTS	NA	strand
1700018B24Rik	chr3	48409652	48413022	0	-
1700045I19Rik	chrX	160198071	160199261	0	-
4931409K22Rik	chr5	24049251	24061287	0	-
4933402P03Rik	chr11	69630067	69631942	0	-
4933407P14Rik	chr11	104047640	104052480	0	+
Abt1	chr13	23510229	23515735	0	-
Acacb	chr5	114615526	114700767	0	+
Actl7a	chr4	56756293	56757797	0	+
Actrt2	chr4	154040536	154041976	0	-
Adam30	chr3	97964734	97967096	0	+
Adra1b	chr11	43588107	43649834	0	-
Als2cr12	chr1	58714963	58752833	0	-
Ankrd58	chrX	34588839	34590413	0	+
Apeh	chr9	107987745	107996811	0	-
Atrx	chrX	102992955	103124711	0	-
B020018G12Rik	chr1	177907906	177909247	0	-
BC050777	chr2	181227910	181229685	0	+
Bcl9	chr3	97008550	97020430	0	-
Bex1	chrX	132748510	132750052	0	-
Bex2	chrX	132601103	132602775	0	-
Catsper1	chr19	5335740	5344153	0	+
Cetn1	chr18	9618416	9619467	0	-
Cldn14	chr16	93919275	94009082	0	-
Cox6a2	chr7	135348948	135349880	0	-
Ddx26b	chrX	53708015	53761019	0	+
Dennd4b	chr3	90070455	90084587	0	+
Dgkk	chrX	6356431	6525489	0	+
Dnajb8	chr6	88172261	88173250	0	+
Dux	chr10	57693398	57695423	0	-
Fam71a	chr1	192986462	192988696	0	-
Fat1	chr8	46035561	46137611	0	+
Ffar3	chr7	31639348	31641197	0	-
Foxi1	chr11	34104340	34108089	0	-
Gata1	chrX	7536385	7544941	0	-
Gm14458	chrX	8563025	8563881	0	-
Gm14511	chrX	8552837	8553685	0	-
Gm5634	chrX	8539259	8540101	0	-
Gm5635	chrX	8640215	8640948	0	+
Gm7337	chr5	88279383	88282037	0	+
Grin2d	chr7	53087852	53122051	0	-
Grm4	chr17	27559332	27640249	0	-
Gtpbp6	chr5	110532995	110537216	0	-
H2afy3	chr15	62049095	62051006	0	-
Hist1h2ba	chr13	24025641	24026025	0	-
Hnrnph2	chrX	131135824	131141593	0	+
Igbp1b	chr6	138605613	138606965	0	-
Itga9	chr9	118620809	118810121	0	+
Jph4	chr14	55730136	55734274	0	-
Kcnb2	chr1	15302532	15704295	0	+
Kcnd1	chrX	7400968	7413629	0	+
Klb	chr5	65739649	65775242	0	+
Klhdc7b	chr15	89217321	89219138	0	+
Klhl34	chrX	154256366	154258301	0	+
Krt1	chr15	101675856	101681217	0	-
Krt2	chr15	101641119	101648600	0	-
Krt35	chr11	99953505	99957538	0	-
Krt72-ps	chr15	101606990	101616889	0	-
Krt83	chr15	101261920	101269235	0	-
Ldhal6b	chr17	5417322	5418767	0	-
Lipe	chr7	26164545	26175125	0	-
Lysmd1	chr3	94938098	94943441	0	+
Magee1	chrX	102315734	102319250	0	+
Mc5r	chr18	68497256	68499365	0	+
Mcm3ap	chr10	75931715	75978602	0	+
Mir127	chr12	110831055	110831125	0	+
Morc2b	chr17	33272534	33276628	0	-
Mpeg1	chr19	12535268	12539775	0	+
Mrc1	chr2	14151040	14253649	0	+
Ndufb11	chrX	20192451	20194690	0	-
Nespas	chr2	174106737	174120937	0	-
Niacr1	chr5	124313580	124315518	0	-
Nmur1	chr1	88282899	88284716	0	-
Nudt11	chrX	5624624	5631869	0	+
Odz3	chr8	49311018	49760044	0	-
Olfr282	chr15	98267900	98268828	0	+
Olfr283	chr15	98208609	98209539	0	-
Olfr284	chr15	98170452	98171370	0	-
Olfr324	chr11	58410846	58411967	0	+
Olfr464	chr11	87727421	87728505	0	-
Olfr521	chr7	106915673	106916637	0	+
Olfr523	chr7	147362002	147362956	0	+
Olfr568	chr7	110025635	110026577	0	+
Olfr592	chr7	110335116	110336055	0	+
Olfr635	chr7	111127689	111128654	0	+
Olfr638	chr7	111151772	111152738	0	+
Olfr655	chr7	111744767	111745693	0	-
Olfr691	chr7	112485259	112486228	0	-
Olfr750	chr14	51689985	51691117	0	-
Omp	chr7	105291868	105293957	0	-
Papolb	chr5	143003693	143006030	0	-
Pcdha2	chr18	37098858	37347312	0	+
Pcdhb12	chr18	37595274	37598308	0	+
Pcdhgb1	chr18	37840111	38001524	0	+
Peg13	chr15	72636029	72640754	0	-
Piwil2	chr14	70772286	70828901	0	-
Pkn3	chr2	29934285	29946539	0	+
Pla2g2a	chr4	138387790	138391104	0	+
Plagl1	chr10	12810593	12851501	0	+
Pnldc1	chr17	13081767	13102866	0	-
Polr3h	chr15	81745459	81756643	0	-
Popdc2	chr16	38362258	38378300	0	+
Prps1l1	chr12	35669432	35671108	0	+
Prss39	chr1	34555274	34559907	0	+
Rbm10	chrX	20194628	20228031	0	+
Recql4	chr15	76534170	76540906	0	-
Rhebl1	chr15	98708191	98711845	0	-
Rnase13	chr14	52541834	52542448	0	-
Rnf113a1	chrX	34731337	34732460	0	+
Rnf26	chr9	43918863	43921134	0	-
Rpl10l	chr12	67384367	67385388	0	-
Rps4y2	chr6	148303177	148304118	0	+
Sipa1l2	chr8	127941962	128016610	0	-
Slc17a1	chr13	23962141	23987598	0	+
Snord37	chr10	80641705	80641757	0	+
Spesp1	chr9	62118535	62129986	0	-
Spz1	chr13	93344588	93346187	0	-
Tcl1	chr12	106454966	106460947	0	-
Tekt2	chr4	125999364	126002443	0	-
Tex19.1	chr11	121007456	121009627	0	+
Tigd4	chr3	84397495	84400954	0	+
Tktl2	chr8	69035638	69037677	0	+
Tmem79	chr3	88132574	88138355	0	-
Tnfrsf9	chr4	150294263	150320211	0	+
Trim13	chr14	62217062	62224780	0	+
Tssk2	chr16	17898729	17900117	0	+
Wdr20b	chr12	66326503	66329441	0	+
Yipf6	chrX	96133119	96144359	0	+
Zdhhc25	chr15	88430731	88431972	0	+
Zfp36l3	chrX	51075862	51079571	0	-

## Sheet: Hypermethylated Nrl targets
Supplementary Table 3. Farinelli et al.
List of hypermethylated Nrl target genes in PN11 rd1 retina
gene	#chrom	gTSS	gTTS	NA	strand
1700018B24Rik	chr3	48409652	48413022	0	-
1700045I19Rik	chrX	160198071	160199261	0	-
4921530L21Rik	chr14	96280484	96281994	0	+
4930434E21Rik	chr5	150331253	150414469	0	+
4931409K22Rik	chr5	24049251	24061287	0	-
4933407P14Rik	chr11	104047640	104052480	0	+
A530013C23Rik	chr2	167516707	167522913	0	+
Actl7a	chr4	56756293	56757797	0	+
Actrt2	chr4	154040536	154041976	0	-
Adam30	chr3	97964734	97967096	0	+
Adra1b	chr11	43588107	43649834	0	-
Als2cr12	chr1	58714963	58752833	0	-
Ankrd58	chrX	34588839	34590413	0	+
Apeh	chr9	107987745	107996811	0	-
Atrx	chrX	102992955	103124711	0	-
B020018G12Rik	chr1	177907906	177909247	0	-
Bcl9	chr3	97008550	97020430	0	-
Bex1	chrX	132748510	132750052	0	-
Cebpe	chr14	55329199	55331011	0	-
Chrm2	chr6	36473169	36474774	0	+
Cldn14	chr16	93919275	94009082	0	-
Cldn18	chr9	99591217	99617686	0	-
Cox6a2	chr7	135348948	135349880	0	-
Ddx26b	chrX	53708015	53761019	0	+
Defb29	chr2	152364449	152365777	0	-
Dennd4b	chr3	90070455	90084587	0	+
Dgkk	chrX	6356431	6525489	0	+
Dnajb8	chr6	88172261	88173250	0	+
Dux	chr10	57693398	57695423	0	-
Fat1	chr8	46035561	46137611	0	+
Ffar3	chr7	31639348	31641197	0	-
Foxi1	chr11	34104340	34108089	0	-
Gm14458	chrX	8563025	8563881	0	-
Gm14511	chrX	8552837	8553685	0	-
Gm5424	chr10	61533769	61535319	0	+
Gm5634	chrX	8539259	8540101	0	-
Gm5635	chrX	8640215	8640948	0	+
Gm5936	chrX	72082534	72088694	0	+
Gm7337	chr5	88279383	88282037	0	+
Gm7534	chr4	133746718	133758919	0	-
Grin2d	chr7	53087852	53122051	0	-
Grm4	chr17	27559332	27640249	0	-
Gtpbp6	chr5	110532995	110537216	0	-
Gucy2c	chr6	136645804	136730263	0	-
Gykl1	chr18	52853343	52855247	0	+
Hist1h2ba	chr13	24025641	24026025	0	-
Hnrnph2	chrX	131135824	131141593	0	+
Igbp1b	chr6	138605613	138606965	0	-
Igfals	chr17	25015714	25018953	0	+
Itga9	chr9	118620809	118810121	0	+
Kcnb2	chr1	15302532	15704295	0	+
Kif12	chr4	62826670	62833165	0	-
Klb	chr5	65739649	65775242	0	+
Klhdc7b	chr15	89217321	89219138	0	+
Klhl34	chrX	154256366	154258301	0	+
Krt17	chr11	100117530	100122303	0	-
Krt35	chr11	99953505	99957538	0	-
Krt72-ps	chr15	101606990	101616889	0	-
Krt83	chr15	101261920	101269235	0	-
Lamb2	chr9	108382192	108392861	0	+
Ldhal6b	chr17	5417322	5418767	0	-
Lipe	chr7	26164545	26175125	0	-
Lpar2	chr8	72346463	72355001	0	+
Lysmd1	chr3	94938098	94943441	0	+
Magee1	chrX	102315734	102319250	0	+
Maoa	chrX	16196823	16264938	0	+
Mc5r	chr18	68497256	68499365	0	+
Mcm3ap	chr10	75931715	75978602	0	+
Mest	chr6	30688062	30698457	0	+
Mir127	chr12	110831055	110831125	0	+
Mir493	chr12	110818442	110818524	0	+
Mpeg1	chr19	12535268	12539775	0	+
Mrc1	chr2	14151040	14253649	0	+
Ndufa1	chrX	34727583	34731233	0	-
Ndufb11	chrX	20192451	20194690	0	-
Nespas	chr2	174106737	174120937	0	-
Niacr1	chr5	124313580	124315518	0	-
Nmur1	chr1	88282899	88284716	0	-
Nudt11	chrX	5624624	5631869	0	+
Odz3	chr8	49311018	49760044	0	-
Olfr1395	chr11	48961760	48962714	0	+
Olfr282	chr15	98267900	98268828	0	+
Olfr283	chr15	98208609	98209539	0	-
Olfr284	chr15	98170452	98171370	0	-
Olfr464	chr11	87727421	87728505	0	-
Olfr523	chr7	147362002	147362956	0	+
Olfr568	chr7	110025635	110026577	0	+
Olfr592	chr7	110335116	110336055	0	+
Olfr599	chr7	110486569	110487517	0	+
Olfr635	chr7	111127689	111128654	0	+
Olfr638	chr7	111151772	111152738	0	+
Olfr655	chr7	111744767	111745693	0	-
Olfr691	chr7	112485259	112486228	0	-
Olfr750	chr14	51689985	51691117	0	-
Omp	chr7	105291868	105293957	0	-
Osm	chr11	4136787	4141027	0	+
Pabpc2	chr18	39933150	39935736	0	+
Papolb	chr5	143003693	143006030	0	-
Pcdhb12	chr18	37595274	37598308	0	+
Pcdhb15	chr18	37633199	37635994	0	+
Pcdhgb4	chr18	37880207	38001524	0	+
Pdha2	chr3	140872967	140875319	0	-
Peg13	chr15	72636029	72640754	0	-
Piwil2	chr14	70772286	70828901	0	-
Pkn3	chr2	29934285	29946539	0	+
Pla2g2a	chr4	138387790	138391104	0	+
Plagl1	chr10	12810593	12851501	0	+
Pnldc1	chr17	13081767	13102866	0	-
Polr3h	chr15	81745459	81756643	0	-
Prps1l1	chr12	35669432	35671108	0	+
Prss39	chr1	34555274	34559907	0	+
Rbm10	chrX	20194628	20228031	0	+
Rhox4g	chrX	35061007	35065834	0	-
Rnase13	chr14	52541834	52542448	0	-
Rnf113a1	chrX	34731337	34732460	0	+
Rnf26	chr9	43918863	43921134	0	-
Rpl10l	chr12	67384367	67385388	0	-
Rps4y2	chr6	148303177	148304118	0	+
Sbsn	chr7	31536489	31541153	0	+
Sh3d19	chr3	85888355	85934443	0	+
Slc25a5	chrX	34335646	34338801	0	+
Snord37	chr10	80641705	80641757	0	+
Stag2	chrX	39503877	39630352	0	+
Tcl1	chr12	106454966	106460947	0	-
Tekt2	chr4	125999364	126002443	0	-
Tex19.1	chr11	121007456	121009627	0	+
Tigd4	chr3	84397495	84400954	0	+
Tktl1	chrX	71422597	71453837	0	+
Tktl2	chr8	69035638	69037677	0	+
Tmem121	chr12	114424113	114427733	0	+
Tmem79	chr3	88132574	88138355	0	-
Tnfrsf9	chr4	150294263	150320211	0	+
Trim13	chr14	62217062	62224780	0	+
Trpd52l3	chr19	30078279	30080510	0	+
Ubqln2	chrX	149932774	149936101	0	+
Ufsp1	chr5	137735896	137736892	0	+
Uts2	chr4	150371205	150375918	0	+
Wdr20b	chr12	66326503	66329441	0	+
Xist	chrX	100655711	100678572	0	-
Yipf6	chrX	96133119	96144359	0	+
Zdhhc25	chr15	88430731	88431972	0	+
Zfp36l3	chrX	51075862	51079571	0	-
Zfp646	chr7	135021214	135029509	0	+
Zfp764	chr7	134547181	134550336	0	-
Zp3	chr5	136455974	136464494	0	+

## Sheet: Conserved Yy1 targets
Supplementary Table 3. Farinelli et al.
List of Yy1 target genes methylated in PN11 wt and rd1 retina
gene	#chrom	gTSS	gTTS	NA	strand
1700013N18Rik	chr5	108259271	108260783	0	+
1700014N06Rik	chrX	133461863	133462912	0	+
1700034I23Rik	chr3	40704120	40706465	0	-
2900097C17Rik	chr2	156213799	156218715	0	-
4921510H08Rik	chr10	97155692	97157560	0	+
4930544G11Rik	chr6	65902564	65904006	0	+
4930594C11Rik	chr1	37542695	37545450	0	-
4933416C03Rik	chr10	115548720	115550973	0	-
A230065H16Rik	chr12	112645019	112650288	0	+
Abt1	chr13	23510229	23515735	0	-
Ankrd1	chr19	36186454	36194334	0	-
Ankrd9	chr12	112213562	112217231	0	-
Arl9	chr5	77433079	77438502	0	+
Armc7	chr11	115336990	115351780	0	+
AU022751	chrX	5658335	5660538	0	-
B3gnt6	chr7	105340924	105347985	0	-
BC049635	chr4	42880874	42887075	0	-
BC050777	chr2	181227910	181229685	0	+
Brdt	chr5	107760212	107779760	0	+
Calml3	chr13	3802138	3803564	0	-
Camkk2	chr5	123183206	123214303	0	-
Catsper1	chr19	5335740	5344153	0	+
Catsperg2	chr7	30482237	30512034	0	-
Ccdc9	chr7	16860812	16870008	0	-
Ccin	chr4	43996375	43998405	0	+
Cetn1	chr18	9618416	9619467	0	-
Cldn16	chr16	26463220	26482848	0	+
Crybg3	chr16	59490600	59555578	0	-
Ctcfl	chr2	172919109	172945026	0	-
Cyp2a4	chr7	27092210	27100107	0	+
Cyp2a5	chr7	27620357	27628283	0	+
D1Pas1	chr1	188791294	188794506	0	+
Ddx4	chr13	113388542	113442518	0	-
Dmrtc1c	chrX	100042977	100049955	0	-
Dmrtc1c2	chrX	100042977	100049955	0	-
Fam131a	chr16	20695129	20703109	0	+
Fkbp6	chr5	135767573	135825861	0	-
Fndc5	chr4	128814303	128821836	0	+
Ftmt	chr18	52491189	52492650	0	+
Galnt9	chr5	111032523	111050401	0	+
Gata1	chrX	7536385	7544941	0	-
Gm10731	chr3	40657397	40659203	0	-
Gm52	chr5	135034109	135035963	0	-
Gm9	chrX	34748496	34751036	0	-
Gnas	chr2	174123359	174172243	0	+
Gpr116	chr17	43526414	43596506	0	+
Gpr81	chr5	124326744	124330029	0	-
Gsdma3	chr11	98487673	98499403	0	+
Gucy2c	chr6	136645804	136730263	0	-
Gzmm	chr10	79151764	79158005	0	+
H19	chr7	149761436	149764051	0	-
H1fnt	chr15	98086412	98087738	0	-
H2afj	chr6	136756768	136758595	0	+
H2afy3	chr15	62049095	62051006	0	-
Hk3	chr13	55107346	55122695	0	-
Hsf5	chr11	87430665	87473044	0	+
Kcnd1	chrX	7400968	7413629	0	+
Kcnd2	chr6	21166108	21679805	0	+
Kcnd3	chr3	105261733	105472127	0	+
Kcng1	chr2	168087197	168094831	0	-
Kcnj11	chr7	53352531	53355607	0	-
Kcnq1ot1	chr7	150399015	150482452	0	-
Kif2b	chr11	91436599	91438869	0	-
Krt1	chr15	101675856	101681217	0	-
Krt2	chr15	101641119	101648600	0	-
Krt4	chr15	101748965	101755166	0	-
Lrfn3	chr7	31140532	31147791	0	-
Mael	chr1	168131515	168168875	0	-
Man2b1	chr8	87607167	87622638	0	+
Mir208a	chr14	55567896	55567979	0	-
Mir300	chr12	110962522	110962601	0	+
Mir376a	chr12	110961990	110962058	0	+
Mir376b	chr12	110961667	110961748	0	+
Mir654	chr12	110961427	110961511	0	+
Mir702	chr5	137467302	137467411	0	+
Mir715	chr17	39981080	39981190	0	+
Mir770	chr12	110801901	110801995	0	+
Mov10l1	chr15	88813423	88885582	0	+
Naa11	chr5	97811227	97821349	0	-
Nt5dc2	chr14	31948038	31952310	0	+
Nudt10	chrX	5745814	5750109	0	-
Nxf2	chrX	131479069	131499293	0	-
Olfr1388	chr11	49257354	49258290	0	+
Olfr1509	chr14	53070067	53071077	0	+
Olfr187	chr16	59035605	59039575	0	-
Olfr221	chr14	52654849	52655784	0	-
Olfr281	chr15	98286742	98287678	0	+
Olfr323	chr11	58438574	58439546	0	-
Olfr324	chr11	58410846	58411967	0	+
Olfr370	chr8	86064991	86066086	0	+
Olfr521	chr7	106915673	106916637	0	+
Olfr550	chr7	109726982	109728019	0	+
Olfr981	chr9	39829979	39830912	0	+
Omp	chr7	105291868	105293957	0	-
Otud6a	chrX	97624351	97625224	0	+
P2ry4	chrX	97785492	97790208	0	-
Papolb	chr5	143003693	143006030	0	-
Pcdha9	chr18	37157533	37347311	0	+
Pcdhb22	chr18	37678006	37681073	0	+
Phf17	chr3	41359655	41420786	0	+
Pkp3	chr7	148264127	148276408	0	+
Pla2g2c	chr4	138281239	138300488	0	+
Plce1	chr19	38598686	38859590	0	+
Plekhg4	chr8	107899280	107906762	0	+
Plg	chr17	12571474	12612250	0	+
Popdc2	chr16	38362258	38378300	0	+
Prss42	chr9	110700688	110706248	0	+
Rhox4c	chrX	34894843	34899631	0	+
Rhox6	chrX	35180231	35183034	0	+
Rhox9	chrX	35252273	35254947	0	-
Rltpr	chr8	108214805	108222065	0	+
Rnf186	chr4	138523026	138524280	0	+
Sec1	chr7	52933056	52934928	0	-
Sfi1	chr11	3031852	3093466	0	-
Sipa1l2	chr8	127941962	128016610	0	-
Snx32	chr19	5495277	5510489	0	-
Sohlh2	chr3	54985965	55013879	0	+
Speer5-ps1	chr10	43890252	43939391	0	+
Spesp1	chr9	62118535	62129986	0	-
Spz1	chr13	93344588	93346187	0	-
Sssca1	chr19	5730305	5731721	0	-
Sstr2	chr11	113485570	113486680	0	+
Stk31	chr6	49345602	49419501	0	+
Sycp3	chr10	87922331	87935980	0	+
Taar3	chr10	23669363	23670395	0	+
Tacr2	chr10	61715185	61728738	0	+
Tdrd12	chr7	36278628	36322763	0	-
Tex101	chr7	25453030	25457069	0	-
Tgm1	chr14	56318845	56331925	0	-
Tmem139	chr6	42211968	42214554	0	+
Tssk2	chr16	17898729	17900117	0	+
Tssk5	chr15	76202387	76205368	0	-
Ttc22	chr4	106295053	106312790	0	+
Tuba3a	chr6	125228291	125236060	0	-
Ubl3	chr5	149316206	149364364	0	-
Ubqln2	chrX	149932774	149936101	0	+
Ubxn10	chr4	138274440	138281166	0	-
Zfa	chr10	52262123	52265545	0	-
Zfp579	chr7	4944453	4947703	0	-
Zfp768	chr7	134486308	134488828	0	-

## Sheet: Conserved E2F3 targets
Supplementary Table 3. Farinelli et al.
List of E2F3 target genes methylated in PN11 wt and rd1 retina
gene	#chrom	gTSS	gTTS	NA	strand
1700013N18Rik	chr5	108259271	108260783	0	+
1700014N06Rik	chrX	133461863	133462912	0	+
1700034I23Rik	chr3	40704120	40706465	0	-
2900097C17Rik	chr2	156213799	156218715	0	-
4921510H08Rik	chr10	97155692	97157560	0	+
4930544G11Rik	chr6	65902564	65904006	0	+
4930594C11Rik	chr1	37542695	37545450	0	-
4933416C03Rik	chr10	115548720	115550973	0	-
Alppl2	chr1	88983265	88986503	0	-
Ankrd9	chr12	112213562	112217231	0	-
Apeg3	chr7	6659470	6660335	0	+
Armc7	chr11	115336990	115351780	0	+
Asphd2	chr5	112814465	112821233	0	-
AU022751	chrX	5658335	5660538	0	-
Brdt	chr5	107760212	107779760	0	+
Calml3	chr13	3802138	3803564	0	-
Camkk2	chr5	123183206	123214303	0	-
Catsperg2	chr7	30482237	30512034	0	-
Ccdc9	chr7	16860812	16870008	0	-
Ccin	chr4	43996375	43998405	0	+
Cdc42ep2	chr19	5917560	5918993	0	-
Cldn16	chr16	26463220	26482848	0	+
Crybg3	chr16	59490600	59555578	0	-
Ctcfl	chr2	172919109	172945026	0	-
Cyp2a4	chr7	27092210	27100107	0	+
Cyp2a5	chr7	27620357	27628283	0	+
D1Pas1	chr1	188791294	188794506	0	+
Ddx4	chr13	113388542	113442518	0	-
Dmrtc1c	chrX	100042977	100049955	0	-
Dmrtc1c2	chrX	100042977	100049955	0	-
Fam131a	chr16	20695129	20703109	0	+
Fkbp6	chr5	135767573	135825861	0	-
Fndc5	chr4	128814303	128821836	0	+
Ftmt	chr18	52491189	52492650	0	+
Galnt9	chr5	111032523	111050401	0	+
Gm10731	chr3	40657397	40659203	0	-
Gm52	chr5	135034109	135035963	0	-
Gm9	chrX	34748496	34751036	0	-
Gnas	chr2	174123359	174172243	0	+
Gucy2c	chr6	136645804	136730263	0	-
H1fnt	chr15	98086412	98087738	0	-
H2afj	chr6	136756768	136758595	0	+
Hsf5	chr11	87430665	87473044	0	+
Kcnd2	chr6	21166108	21679805	0	+
Kcnd3	chr3	105261733	105472127	0	+
Kcng1	chr2	168087197	168094831	0	-
Kcnj11	chr7	53352531	53355607	0	-
Kcnq1ot1	chr7	150399015	150482452	0	-
Kif2b	chr11	91436599	91438869	0	-
Mael	chr1	168131515	168168875	0	-
Man2b1	chr8	87607167	87622638	0	+
Mir208a	chr14	55567896	55567979	0	-
Mir376a	chr12	110961990	110962058	0	+
Mir376b	chr12	110961667	110961748	0	+
Mir654	chr12	110961427	110961511	0	+
Mir702	chr5	137467302	137467411	0	+
Mir715	chr17	39981080	39981190	0	+
Mir770	chr12	110801901	110801995	0	+
Mov10l1	chr15	88813423	88885582	0	+
Naa11	chr5	97811227	97821349	0	-
Nos1	chr5	118317127	118403820	0	+
Nt5dc2	chr14	31948038	31952310	0	+
Nudt10	chrX	5745814	5750109	0	-
Nxf2	chrX	131479069	131499293	0	-
Olfr1509	chr14	53070067	53071077	0	+
Olfr221	chr14	52654849	52655784	0	-
Olfr281	chr15	98286742	98287678	0	+
Olfr323	chr11	58438574	58439546	0	-
Olfr370	chr8	86064991	86066086	0	+
Olfr550	chr7	109726982	109728019	0	+
Olfr981	chr9	39829979	39830912	0	+
Otud6a	chrX	97624351	97625224	0	+
P2ry4	chrX	97785492	97790208	0	-
Pcdha6	chr18	37127409	37347311	0	+
Pcdhb14	chr18	37607310	37610748	0	+
Pcdhb22	chr18	37678006	37681073	0	+
Pcdhga2	chr18	37828758	38001524	0	+
Pcdhgb2	chr18	37849512	38001526	0	+
Phf17	chr3	41359655	41420786	0	+
Pla2g2c	chr4	138281239	138300488	0	+
Plekhg4	chr8	107899280	107906762	0	+
Prss42	chr9	110700688	110706248	0	+
Rhox6	chrX	35180231	35183034	0	+
Rhox9	chrX	35252273	35254947	0	-
Rnf186	chr4	138523026	138524280	0	+
Sec1	chr7	52933056	52934928	0	-
Sfi1	chr11	3031852	3093466	0	-
Sohlh2	chr3	54985965	55013879	0	+
Sssca1	chr19	5730305	5731721	0	-
Sstr2	chr11	113485570	113486680	0	+
Stk31	chr6	49345602	49419501	0	+
Sycp3	chr10	87922331	87935980	0	+
Taar3	chr10	23669363	23670395	0	+
Tacr2	chr10	61715185	61728738	0	+
Tdrd12	chr7	36278628	36322763	0	-
Tex101	chr7	25453030	25457069	0	-
Tgm1	chr14	56318845	56332329	0	-
Tmem139	chr6	42211968	42214554	0	+
Ttc22	chr4	106295053	106312790	0	+
Zfa	chr10	52262123	52265545	0	-
Zfhx2as	chr14	55691927	55694711	0	+
Zfp579	chr7	4944453	4947703	0	-
Zfp768	chr7	134486308	134488828	0	-

## Sheet: Conserved Nrl targets
Supplementary Table 3. Farinelli et al.
List of Nrl target genes methylated in PN11 wt and rd1 retina
gene	#chrom	gTSS	gTTS	NA	strand
1700013N18Rik	chr5	108259271	108260783	0	+
1700014N06Rik	chrX	133461863	133462912	0	+
1700034I23Rik	chr3	40704120	40706465	0	-
2510049J12Rik	chr6	115533564	115542594	0	-
2900097C17Rik	chr2	156213799	156218715	0	-
4921510H08Rik	chr10	97155692	97157560	0	+
4930544G11Rik	chr6	65902564	65904006	0	+
4930594C11Rik	chr1	37542695	37545450	0	-
4933402P03Rik	chr11	69630067	69631942	0	-
4933416C03Rik	chr10	115548720	115550973	0	-
Alppl2	chr1	88983265	88986503	0	-
Ankrd1	chr19	36186454	36194334	0	-
Ankrd9	chr12	112213562	112217231	0	-
Apeg3	chr7	6659470	6660335	0	+
Asphd2	chr5	112814465	112821233	0	-
AU022751	chrX	5658335	5660538	0	-
BC049635	chr4	42880874	42887075	0	-
BC050777	chr2	181227910	181229685	0	+
Calml3	chr13	3802138	3803564	0	-
Camkk2	chr5	123183206	123214303	0	-
Catsper1	chr19	5335740	5344153	0	+
Catsperg2	chr7	30482237	30512034	0	-
Ccdc9	chr7	16860812	16870008	0	-
Ccin	chr4	43996375	43998405	0	+
Cetn1	chr18	9618416	9619467	0	-
Cldn16	chr16	26463220	26482848	0	+
Crybg3	chr16	59490600	59555578	0	-
Ctcfl	chr2	172919109	172945026	0	-
Cyp2a4	chr7	27092210	27100107	0	+
Cyp2a5	chr7	27620357	27628283	0	+
D1Pas1	chr1	188791294	188794506	0	+
Ddx4	chr13	113388542	113442518	0	-
Dmrtc1c	chrX	100042977	100049955	0	-
Dmrtc1c2	chrX	100042977	100049955	0	-
Fam131a	chr16	20695129	20703109	0	+
Fkbp6	chr5	135767573	135825861	0	-
Fndc5	chr4	128814303	128821836	0	+
Ftmt	chr18	52491189	52492650	0	+
Galnt9	chr5	111032523	111050401	0	+
Gata1	chrX	7536385	7544941	0	-
Gm10731	chr3	40657397	40659203	0	-
Gm52	chr5	135034109	135035963	0	-
Gm8994	chr6	136277556	136280001	0	+
Gm9	chrX	34748496	34751036	0	-
Gnas	chr2	174123359	174172243	0	+
Gpr116	chr17	43526414	43596506	0	+
Gpr81	chr5	124326744	124330029	0	-
H1fnt	chr15	98086412	98087738	0	-
H2afj	chr6	136756768	136758595	0	+
H2afy3	chr15	62049095	62051006	0	-
Hsf5	chr11	87430665	87473044	0	+
Kcnd1	chrX	7400968	7413629	0	+
Kcnd2	chr6	21166108	21679805	0	+
Kcnd3	chr3	105261733	105472127	0	+
Kcng1	chr2	168087197	168094831	0	-
Kcnj11	chr7	53352531	53355607	0	-
Kcnq1ot1	chr7	150399015	150482452	0	-
Kif2b	chr11	91436599	91438869	0	-
Krt1	chr15	101675856	101681217	0	-
Krt10	chr11	99246568	99250678	0	-
Krt2	chr15	101641119	101648600	0	-
Mael	chr1	168131515	168168875	0	-
Man2b1	chr8	87607167	87622638	0	+
Mir208a	chr14	55567896	55567979	0	-
Mir376a	chr12	110961990	110962058	0	+
Mir376b	chr12	110961667	110961748	0	+
Mir654	chr12	110961427	110961511	0	+
Mir702	chr5	137467302	137467411	0	+
Mir715	chr17	39981080	39981190	0	+
Mir770	chr12	110801901	110801995	0	+
Mov10l1	chr15	88813423	88885582	0	+
Naa11	chr5	97811227	97821349	0	-
Nos1	chr5	118317127	118403820	0	+
Nt5dc2	chr14	31948038	31952310	0	+
Nxf2	chrX	131479069	131499293	0	-
Olfr221	chr14	52654849	52655784	0	-
Olfr281	chr15	98286742	98287678	0	+
Olfr323	chr11	58438574	58439546	0	-
Olfr324	chr11	58410846	58411967	0	+
Olfr370	chr8	86064991	86066086	0	+
Olfr521	chr7	106915673	106916637	0	+
Olfr550	chr7	109726982	109728019	0	+
Olfr981	chr9	39829979	39830912	0	+
Otud6a	chrX	97624351	97625224	0	+
P2ry4	chrX	97785492	97790208	0	-
Pcdha2	chr18	37098858	37347312	0	+
Pcdha4	chr18	37112342	37347311	0	+
Pcdha4-g	chr18	37112394	37999854	0	+
Pcdha6	chr18	37127409	37347311	0	+
Pcdhb14	chr18	37607310	37610748	0	+
Pcdhb22	chr18	37678006	37681073	0	+
Pcdhga2	chr18	37828758	38001524	0	+
Pcdhgb1	chr18	37840111	38001524	0	+
Pcdhgb2	chr18	37849512	38001526	0	+
Phf17	chr3	41359655	41420786	0	+
Pkp3	chr7	148264127	148276408	0	+
Pla2g2c	chr4	138281239	138300488	0	+
Plce1	chr19	38598686	38859590	0	+
Popdc2	chr16	38362258	38378300	0	+
Prss42	chr9	110700688	110706248	0	+
Rhox6	chrX	35180231	35183034	0	+
Rhox9	chrX	35252273	35254947	0	-
Rnf186	chr4	138523026	138524280	0	+
Sec1	chr7	52933056	52934928	0	-
Sfi1	chr11	3031852	3093466	0	-
Sipa1l2	chr8	127941962	128016610	0	-
Sohlh2	chr3	54985965	55013879	0	+
Spesp1	chr9	62118535	62129986	0	-
Spz1	chr13	93344588	93346187	0	-
Sssca1	chr19	5730305	5731721	0	-
Sstr2	chr11	113485570	113486680	0	+
Stk31	chr6	49345602	49419501	0	+
Taar3	chr10	23669363	23670395	0	+
Tacr2	chr10	61715185	61728738	0	+
Tdrd12	chr7	36278628	36322763	0	-
Tex101	chr7	25453030	25457069	0	-
Tgm1	chr14	56318845	56332329	0	-
Tmem174	chr13	99404932	99407365	0	-
Tssk2	chr16	17898729	17900117	0	+
Tssk5	chr15	76202387	76205368	0	-
Ttc22	chr4	106295053	106312790	0	+
Xlr4a	chrX	70319683	70327846	0	-
Xlr4b	chrX	70459703	70467792	0	+
Xlr4c	chrX	70479414	70488469	0	-
Zfa	chr10	52262123	52265545	0	-
Zfhx2as	chr14	55691927	55694711	0	+
Zfp579	chr7	4944453	4947703	0	-
Zfp768	chr7	134486308	134488828	0	-

## Sheet: Hypomethylated Yy1 targets
Supplementary Table 3. Farinelli et al.
List of hypomethylated Yy1 target genes in PN11 rd1 retina
gene	#chrom	gTSS	gTTS	NA	strand
Arhgap30	chr1	173319090	173340368	0	+
Cd97	chr8	86247149	86265210	0	-
Cox7b2	chr5	71834061	71939444	0	-
Gm16379	chr9	14649687	14650215	0	-
Gm773	chrX	53443003	53466058	0	-
Krt10	chr11	99246568	99250678	0	-
Lrdd	chr7	148624413	148629254	0	-
Mir376c	chr12	110960927	110961010	0	+
Mir675	chr7	149762969	149763052	0	-
Mtvr2	chr19	5728087	5729666	0	-
Olfr606	chr7	110599852	110600812	0	+
Olfr829	chr9	18661070	18662036	0	+
Peg10	chr6	4697305	4710516	0	+
Per1	chr11	68913659	68923457	0	+
Sgce	chr6	4624349	4697204	0	-
Spink2	chr5	77634132	77640478	0	-
Tmem121	chr12	114424113	114427733	0	+
U46068	chr2	154016553	154046079	0	+
Xpot	chr10	121024435	121063372	0	-

## Sheet: Hypomethylated E2F3 targets
Supplementary Table 3. Farinelli et al.
List of hypomethylated E2F3 target genes in PN11 rd1 retina
gene	#chrom	gTSS	gTTS	NA	strand
Gm16379	chr9	14649687	14650215	0	-
Gm773	chrX	53443003	53466058	0	-
H19	chr7	149761436	149764051	0	-
Hk3	chr13	55107346	55122695	0	-
Krt4	chr15	101748965	101755166	0	-
Peg10	chr6	4697305	4710516	0	+
Sgce	chr6	4624349	4697204	0	-
Tmem121	chr12	114424113	114427733	0	+

## Sheet: Hypomethylated Nrl targets
Supplementary Table 3. Farinelli et al.
List of hypomethylated Nrl target genes in PN11 rd1 retina
gene	#chrom	gTSS	gTTS	NA	strand
Arhgap30	chr1	173319090	173340368	0	+
Gm16379	chr9	14649687	14650215	0	-
Gm773	chrX	53443003	53466058	0	-
Krt4	chr15	101748965	101755166	0	-
Olfr606	chr7	110599852	110600812	0	+
Peg10	chr6	4697305	4710516	0	+
Per1	chr11	68913659	68923457	0	+
Sgce	chr6	4624349	4697204	0	-
